# Supplementary material for: Characterization and properties of manganese oxide film coated clinoptilolite as filter material in fixed-bed columns for removal of Mn(II) from aqueous solution
Source: Sci Rep. 2023 Oct 14;13:17440. doi: 10.1038/s41598-023-44611-8 (PMC10576753; doi:10.1038/s41598-023-44611-8)
Supplement: Supplementary file 1 — Supplementary Information. [file 41598_2023_44611_MOESM1_ESM.xlsx]

## Sheet: Sheet1
EDS mapping spectrum				XPS spectra				XRD patterns				Zeta potential				Adsorption and desorption curves				Specific surface area and pore size distribution						Isothermal equation for adsorption of Mn (II) on clinoptilolite and MOFCC				Continuous Mn (II) removal curves						Accumulated manganese removal
clinoptilolite		MOFCC		clinoptilolite		MOFCC		clinoptilolite		MOFCC		clinoptilolite		MOFCC		clinoptilolite		MOFCC		clinoptilolite			MOFCC			clinoptilolite		MOFCC				clinoptilolite		MOFCC			Manganese removal amount/mg
Energy	cps/kev	Energy	cps/kev	Binding envegy/ev	Intensity/a.u.	Binding envegy/ev	Intensity/a.u.	2θ/°	Intensity/a.u.	2θ/°	Intensity/a.u.	pH	zeta potential	pH	zeta potential	Relative pressure（P/P0)	Volume/(cm3·g-1）	Relative pressure（P/P0)	Volume/(cm3·g-1）	Diameter/nm	Pore Surf Area/(m2·g-1）	dV(d)/(cm3·nm-1·g-1)	Diameter/nm	Pore Surf Area/(m2·g-1）	dV(d)/(cm3·nm-1·g-1)	ce/（mg·L-1）	qe/（mg·g-1）	ce/（mg·L-1）	qe/（mg·g-1）	t/d	Influent/(mg·L-1）	Effluent/(mg·L-1）	Removal rate/%	Effluent/(mg·L-1）	Removal rate/%	t/d	clinoptilolite	MOFCC
-0.2	0	-0.2	0	660.18	10043	660.08	23176.5	5	4498.33	5	4056.67	1	3.55	1	2.55	0.000476196	0.8137	4.38737e-05	1.2841	3.0651	0.42623	0.00097344	3.4044	3.2457	0.00734	0.17303	0.13079	0.08	0.084	1	1.90449	0.81596	57.1559	0.04831	97.4631	1	0	0
-0.19	0	-0.19	0	660.08	10051.9	659.98	23543.5	5.02	4355	5.02	4141.67	3	1.06833	3	-1.2	0.00385	1.4052	4.91948e-05	2.5746	3.4233	0.87224	0.001	3.8119	6.4264	0.00691	0.39326	0.2427	0.12	0.176	2	1.95618	1.37888	29.5118	0.03708	98.1045	2	23.988	26.729
-0.18	0	-0.18	0	659.98	10092.5	659.88	23361.3	5.04	4196.67	5.04	4270	5	-9.43667	5	-10.9333	0.01093	1.7151	5.44315e-05	3.8699	3.8367	1.2904	0.0008992	4.2904	9.5036	0.00636	1.2	0.32	0.23	0.354	3	1.91011	1.54519	19.1049	0.02809	98.5294	3	29.2429	54.364
-0.17	0	-0.17	0	659.88	9863.07	659.78	23274.4	5.06	4355	5.06	4070	7	-11.8667	7	-14.3	0.02565	2.0102	6.46311e-05	5.1725	4.3227	1.7238	0.0008906	4.8969	12.89	0.00597	2.45	0.62	0.5	0.7	4	1.71236	1.53775	10.1969	0.02809	98.3596	4	31.7572	81.4652
-0.16	0	-0.16	0	659.78	9845.36	659.68	23473.5	5.08	4393.33	5.08	4205	9	-12.0667	9	-16.5333	0.0416	2.2116	9.05098e-05	6.4634	4.9065	2.1935	0.00089785	5.6441	16.095	0.00565	3.64	0.944	1.24	0.952	5	1.85506	1.70089	8.31067	0.04494	97.5772	5	33.9773	105.719
-0.15	0	-0.15	0	659.68	9812.74	659.58	22812.8	5.1	4300	5.1	4293.33					0.05816	2.3667	0.000148402	7.7497	5.6255	2.693	0.00088227	6.5499	19.34	0.00525	5.63	0.948	3.268	0.9464	6	1.82247	1.61955	11.1341	0.04944	97.2873	6	36.8993	131.784
-0.14	0	-0.14	0	659.58	9715.24	659.48	22829.9	5.12	4148.33	5.12	4258.33					0.10196	2.6588	0.000268904	9.0253	6.5298	3.2457	0.00089112	7.8092	23.065	0.00483	7.56	0.976	2.924	1.41521	7	1.94045	1.88319	2.95086	0.04157	97.8576	7	37.7238	157.316
-0.13	0	-0.13	0	659.48	9811.02	659.38	22796.2	5.14	4240	5.14	4251.67					0.15196	2.909	0.00051528	10.2875	7.7669	3.9219	0.00089821	9.5528	26.726	0.00442	12.8	1.12	5.78	1.844	8	1.75169	1.60696	8.26242	0.03371	98.0757	8	39.8079	184.66
-0.12	0	-0.12	0	659.38	9804.3	659.28	23563.5	5.16	4251.67	5.16	4118.33					0.20189	3.1458	0.00107	11.52	9.5086	4.6898	0.000903	12.1428	30.664	0.00374	21.8	0.95	12.96	2.40801	9	2.29213	2.11817	7.58962	0.03483	98.4804	9	42.313	209.399
-0.11	0	-0.11	0	659.28	9734.68	659.18	23635	5.18	4343.33	5.18	4285					0.2518	3.3817	0.00237	12.6676	12.2031	5.6771	0.0008944	16.6132	34.402	0.0027	46.1	1.002	32.1	3.57999	10	2.12135	2.11819	0.14915	0.0764	96.3983	10	42.3586	241.904
-0.1	0	-0.1	0	659.18	9717.84	659.08	23571.4	5.2	4265	5.2	4223.33					0.3017	3.6347	0.00503	13.6446	16.5551	6.8218	0.00088782	26.9059	37.276	0.0013	70.8	1.18	53	3.7	11	2.07303	2.03215	1.97199	0.03933	98.103	11	42.9472	271.351
-0.09	1	-0.09	0	659.08	9795.65	658.98	23615.2	5.22	4451.67	5.22	4295					0.35171	3.9057	0.01635	15.2571	24.0084	8.1352	0.00082373	74.1697	38.639	0.00031712	95.5	1.201	76	3.8	12	1.97303	1.81573	7.97271	0.04045	97.9499	12	45.2124	300.636
-0.08	2	-0.08	5	658.98	9892.87	658.88	23676.3	5.24	4348.33	5.24	4195					0.40167	4.1903	0.02712	16.0947	39.7875	9.5288	0.00063041	203.466	38.761	3.4616e-05					13	1.97865	1.96608	0.63538	0.03708	98.1261	13	45.3935	328.466
-0.07	5	-0.07	11	658.88	9897.11	658.78	23611.1	5.26	4240	5.26	4238.33					0.4514	4.4985	0.03888	16.8151	104.295	10.189	0.00016093	292.922	38.761	0					14	1.8618	1.66076	10.7981	0.05843	96.8618	14	48.2884	356.424
-0.06	23	-0.06	23	658.78	9989.5	658.68	24033.2	5.28	4323.33	5.28	4271.67					0.50147	4.8268	0.05137	17.4582	290.261	10.242	1.4443e-05								15	2.13708	1.92126	10.099	0.05955	97.2135	15	51.3963	382.393
-0.05	62	-0.05	68	658.68	10015.5	658.58	24016	5.3	4255	5.3	4091.67					0.55112	5.191	0.09086	19.1326	422.713	10.242	0								16	1.93034	1.81739	5.8514	0.08315	95.6927	16	53.0228	412.309
-0.04	181	-0.04	199	658.58	10004.6	658.48	24078.7	5.32	4201.67	5.32	4371.67					0.60087	5.6118	0.15095	21.217											17	1.98315	1.86673	5.87066	0.07191	96.3739	17	54.6993	438.909
-0.03	427	-0.03	460	658.48	9845.71	658.38	23769.8	5.34	4265	5.34	4276.67					0.65014	6.1008	0.20032	22.7383											18	2.00787	1.86	7.36442	0.04157	97.9295	18	56.8286	466.431
-0.02	818	-0.02	932	658.38	9843.23	658.28	23948.3	5.36	4308.33	5.36	4198.33					0.69852	6.6908	0.25005	24.1885											19	1.90562	1.67596	12.0515	0.06966	96.3443	19	60.1357	494.745
-0.01	1268	-0.01	1457	658.28	9806.27	658.18	24473.9	5.38	4290	5.38	4141.67					0.74964	7.4989	0.29998	25.596											20	2.01348	1.70926	15.1092	0.05843	97.0982	20	64.5164	521.183
0	1718	0	1886	658.18	9805.47	658.08	24090.8	5.4	4216.67	5.4	4173.33					0.79806	8.5611	0.3498	27.0156											21	1.9	1.76157	7.28589	0.04045	97.8711	21	66.5099	549.336
0.01	2025	0.01	2187	658.08	9778.15	657.98	24068.4	5.42	4240	5.42	4171.67					0.84811	10.2373	0.39931	28.4658											22	2.12247	1.83555	13.518	0.10674	94.9709	22	70.6415	576.113
0.02	2001	0.02	2110	657.98	9888.65	657.88	24110.7	5.44	4255	5.44	4210					0.89164	12.7971	0.44883	29.9639											23	2.06742	1.8346	11.2614	0.08539	95.8696	23	73.9941	605.14
0.03	1756	0.03	2019	657.88	9830.44	657.78	24700.9	5.46	4233.33	5.46	4175					0.92892	17.0664	0.49848	31.5778											24	2.06629	1.71707	16.9006	0.06404	96.9005	24	79.0228	633.681
0.04	1565	0.04	1822	657.78	9700.44	657.68	24364.5	5.48	4245	5.48	4195					0.96061	24.8508	0.54801	33.3204											25	2.02921	1.93485	4.65009	0.09101	95.5149	25	80.3816	662.513
0.05	1545	0.05	1780	657.68	9675.04	657.58	24542.2	5.5	4060	5.5	4241.67					0.98769	35.3011	0.60205	35.4676											26	2.06292	2.05035	0.60943	0.05506	97.3311	26	80.5626	690.423
0.06	1482	0.06	1657	657.58	9874.16	657.48	24939.9	5.52	4196.67	5.52	4088.33					0.99545	37.7107	0.65126	37.7561											27	2.17528	1.92359	11.5706	0.04157	98.0888	27	84.1869	719.337
0.07	1309	0.07	1472	657.48	9909.86	657.38	25031.6	5.54	4280	5.54	4238.33							0.69934	40.4061											28	2.08539	1.88404	9.65517	0.06067	97.0905	28	87.0864	750.062
0.08	1062	0.08	1228	657.38	9794.74	657.28	25209.8	5.56	4251.67	5.56	4143.33							0.75153	43.9888											29	1.93596	1.71888	11.2133	0.04719	97.5624	29	90.2124	779.218
0.09	726	0.09	822	657.28	9913.11	657.18	25174.6	5.58	4291.67	5.58	4321.67							0.79852	48.2554											30	2.09551	1.7809	15.0134	0.04045	98.0697	30	94.7427	806.416
0.1	447	0.1	519	657.18	9908.62	657.08	25642.3	5.6	4240	5.6	4296.67							0.84647	54.1336
0.11	246	0.11	292	657.08	9721.19	656.98	25766.5	5.62	4241.67	5.62	4190							0.89315	61.986
0.12	142	0.12	163	656.98	9870.98	656.88	25748.4	5.64	4108.33	5.64	4180							0.94083	72.3962
0.13	93	0.13	118	656.88	9896.01	656.78	26508.8	5.66	4108.33	5.66	4270							0.98285	87.4447
0.14	75	0.14	81	656.78	9799.38	656.68	25853.5	5.68	4175	5.68	4125							0.99342	91.3053
0.15	62	0.15	70	656.68	9905.19	656.58	26234.6	5.7	4210	5.7	4213.33
0.16	59	0.16	95	656.58	9800.48	656.48	26536.4	5.72	4220	5.72	4211.67
0.17	70	0.17	89	656.48	10038	656.38	26946.1	5.74	4045	5.74	4191.67
0.18	74	0.18	96	656.38	9880.63	656.28	27048.7	5.76	4158.33	5.76	4145
0.19	72	0.19	113	656.28	9673.03	656.18	27652.8	5.78	4058.33	5.78	4226.67
0.2	79	0.2	103	656.18	9657.8	656.08	27869.6	5.8	4131.67	5.8	4138.33
0.21	99	0.21	135	656.08	9872.24	655.98	28672.4	5.82	4120	5.82	4256.67
0.22	117	0.22	206	655.98	10016.4	655.88	29077.2	5.84	4250	5.84	4151.67
0.23	153	0.23	264	655.88	9749.87	655.78	29050.4	5.86	4196.67	5.86	4216.67
0.24	213	0.24	352	655.78	10011.5	655.68	29799.5	5.88	4196.67	5.88	4166.67
0.25	267	0.25	426	655.68	10205.6	655.58	30186.3	5.9	3951.67	5.9	4165
0.26	287	0.26	497	655.58	9884.57	655.48	30701.6	5.92	4138.33	5.92	4141.67
0.27	312	0.27	504	655.48	9783.59	655.38	31575.7	5.94	4078.33	5.94	4105
0.28	309	0.28	494	655.38	9868.05	655.28	32495.8	5.96	4063.33	5.96	4196.67
0.29	262	0.29	429	655.28	9737.43	655.18	33040.3	5.98	4216.67	5.98	4090
0.3	215	0.3	340	655.18	9800.75	655.08	33348.5	6	4136.67	6	4166.67
0.31	168	0.31	260	655.08	9880.81	654.98	34222.8	6.02	4116.67	6.02	4206.67
0.32	137	0.32	199	654.98	9887.21	654.88	34608.4	6.04	4081.67	6.04	4161.67
0.33	153	0.33	175	654.88	9809.5	654.78	35870.3	6.06	4176.67	6.06	4153.33
0.34	143	0.34	176	654.78	9619.58	654.68	36992.1	6.08	4030	6.08	4055
0.35	138	0.35	174	654.68	9848.99	654.58	36822.6	6.1	4100	6.1	4156.67
0.36	143	0.36	185	654.58	9674.28	654.48	37486.5	6.12	4108.33	6.12	4325
0.37	171	0.37	200	654.48	9765.98	654.38	38487.3	6.14	4036.67	6.14	4173.33
0.38	186	0.38	217	654.38	9820.43	654.28	38743.3	6.16	4013.33	6.16	4183.33
0.39	190	0.39	232	654.28	9857.44	654.18	38637.3	6.18	4031.67	6.18	4013.33
0.4	226	0.4	261	654.18	9972.43	654.08	38851.7	6.2	4031.67	6.2	4101.67
0.41	245	0.41	313	654.08	9672.8	653.98	39231.8	6.22	3986.67	6.22	4103.33
0.42	314	0.42	373	653.98	9696.97	653.88	39309.8	6.24	4036.67	6.24	4133.33
0.43	459	0.43	505	653.88	9898.6	653.78	38572.1	6.26	4070	6.26	4185
0.44	663	0.44	757	653.78	9991.76	653.68	37835.6	6.28	4036.67	6.28	4141.67
0.45	1062	0.45	1232	653.68	9844.6	653.58	37652.7	6.3	4025	6.3	4030
0.46	1836	0.46	2159	653.58	9756.2	653.48	36336	6.32	4146.67	6.32	4096.67
0.47	3391	0.47	3752	653.48	9781.91	653.38	35907.2	6.34	3916.67	6.34	3971.67
0.48	5663	0.48	6296	653.38	9875.55	653.28	35692.9	6.36	3935	6.36	3960
0.49	8592	0.49	9665	653.28	9928.69	653.18	34064.5	6.38	3903.33	6.38	4153.33
0.5	11927	0.5	13316	653.18	9746.97	653.08	33294	6.4	3973.33	6.4	4195
0.51	14788	0.51	16404	653.08	9856.8	652.98	32387.9	6.42	3835	6.42	4076.67
0.52	16270	0.52	18315	652.98	9952.05	652.88	31424.1	6.44	4015	6.44	4103.33
0.53	15839	0.53	17917	652.88	9943.7	652.78	30774.4	6.46	4008.33	6.46	4038.33
0.54	13725	0.54	15272	652.78	9949.44	652.68	30168.3	6.48	3883.33	6.48	4101.67
0.55	10429	0.55	11603	652.68	9773	652.58	28821.6	6.5	3945	6.5	4140
0.56	7011	0.56	7934	652.58	9787.74	652.48	28288.3	6.52	3961.67	6.52	4095
0.57	4212	0.57	4911	652.48	10013.6	652.38	27291.6	6.54	3953.33	6.54	4201.67
0.58	2297	0.58	2759	652.38	9996.95	652.28	26499.4	6.56	3975	6.56	3910
0.59	1173	0.59	1496	652.28	9816.53	652.18	26104	6.58	3871.67	6.58	3896.67
0.6	579	0.6	905	652.18	9881.4	652.08	25227.3	6.6	3848.33	6.6	3965
0.61	322	0.61	708	652.08	10185.3	651.98	24945.4	6.62	3858.33	6.62	3848.33
0.62	227	0.62	670	651.98	10174	651.88	24129.7	6.64	3840	6.64	3950
0.63	179	0.63	636	651.88	9980.94	651.78	23932.1	6.66	4008.33	6.66	4025
0.64	171	0.64	632	651.78	9811.16	651.68	23420.3	6.68	3933.33	6.68	3918.33
0.65	185	0.65	674	651.68	9921.15	651.58	23115.3	6.7	3876.67	6.7	3945
0.66	191	0.66	635	651.58	9954.96	651.48	22734.8	6.72	3943.33	6.72	3813.33
0.67	215	0.67	529	651.48	9915.56	651.38	22185	6.74	3868.33	6.74	3985
0.68	250	0.68	478	651.38	9829.94	651.28	22477	6.76	3868.33	6.76	3931.67
0.69	298	0.69	434	651.28	9892.24	651.18	22246.2	6.78	3751.67	6.78	3916.67
0.7	307	0.7	377	651.18	9891.8	651.08	21802.6	6.8	3725	6.8	3951.67
0.71	319	0.71	352	651.08	9980.59	650.98	21590.2	6.82	3846.67	6.82	3856.67
0.72	284	0.72	289	650.98	9703.28	650.88	21260.4	6.84	3836.67	6.84	4078.33
0.73	284	0.73	301	650.88	9715.05	650.78	21117	6.86	3860	6.86	3911.67
0.74	298	0.74	301	650.78	9871	650.68	21032.5	6.88	3790	6.88	3968.33
0.75	272	0.75	266	650.68	9909.69	650.58	20769.8	6.9	3530	6.9	3890
0.76	252	0.76	274	650.58	9970.76	650.48	20707.2	6.92	3895	6.92	3850
0.77	258	0.77	290	650.48	9731.25	650.38	20594.2	6.94	3798.33	6.94	3926.67
0.78	244	0.78	265	650.38	9899.38	650.28	20462.4	6.96	3710	6.96	3810
0.79	230	0.79	244	650.28	9761.21	650.18	20670.3	6.98	3710	6.98	3678.33
0.8	247	0.8	255	650.18	10009.1	650.08	20534.5	7	3718.33	7	3938.33
0.81	255	0.81	278	650.08	10055.6	649.98	20819	7.02	3818.33	7.02	3976.67
0.82	260	0.82	294	649.98	10005	649.88	20515.1	7.04	3736.67	7.04	3805
0.83	263	0.83	327	649.88	9994.47	649.78	20085.2	7.06	3700	7.06	4006.67
0.84	279	0.84	324	649.78	9864.6	649.68	20536.2	7.08	3735	7.08	3806.67
0.85	275	0.85	313	649.68	9840.69	649.58	20474.7	7.1	3785	7.1	3846.67
0.86	261	0.86	330	649.58	9976.16	649.48	20010.6	7.12	3603.33	7.12	3801.67
0.87	269	0.87	341	649.48	9935.4	649.38	20381.1	7.14	3695	7.14	3965
0.88	290	0.88	326	649.38	9786.29	649.28	20267.4	7.16	3628.33	7.16	3830
0.89	308	0.89	346	649.28	9982.33	649.18	20458.3	7.18	3508.33	7.18	3821.67
0.9	273	0.9	343	649.18	10096.7	649.08	19752.3	7.2	3591.67	7.2	3756.67
0.91	305	0.91	343	649.08	9850.39	648.98	19834.9	7.22	3556.67	7.22	3813.33
0.92	328	0.92	342	648.98	9860.74	648.88	20233.8	7.24	3540	7.24	3858.33
0.93	312	0.93	378	648.88	9927.42	648.78	20537	7.26	3573.33	7.26	3858.33
0.94	320	0.94	398	648.78	9923.32	648.68	19652.6	7.28	3625	7.28	3998.33
0.95	311	0.95	399	648.68	9851.76	648.58	19692.9	7.3	3491.67	7.3	3953.33
0.96	339	0.96	428	648.58	9668.13	648.48	20138.4	7.32	3615	7.32	3905
0.97	369	0.97	461	648.48	9828.73	648.38	20569.7	7.34	3716.67	7.34	3868.33
0.98	400	0.98	586	648.38	9820.11	648.28	20755.3	7.36	3625	7.36	3996.67
0.99	415	0.99	691	648.28	9844.01	648.18	20231	7.38	3613.33	7.38	3771.67
1	414	1	870	648.18	9736.82	648.08	20098.6	7.4	3660	7.4	3783.33
1.01	468	1.01	1071	648.08	9620.62	647.98	20822.7	7.42	3726.67	7.42	3863.33
1.02	497	1.02	1303	647.98	9729.53	647.88	20508.8	7.44	3573.33	7.44	3876.67
1.03	542	1.03	1552	647.88	10019.9	647.78	20507.9	7.46	3441.67	7.46	3693.33
1.04	616	1.04	1643	647.78	9917.95	647.68	20429.6	7.48	3538.33	7.48	3805
1.05	597	1.05	1585	647.68	9746.07	647.58	20563.9	7.5	3575	7.5	3716.67
1.06	528	1.06	1491	647.58	9678.14	647.48	20609.5	7.52	3563.33	7.52	3631.67
1.07	497	1.07	1289	647.48	9671.03	647.38	20275.6	7.54	3520	7.54	3781.67
1.08	499	1.08	1105	647.38	9732.62	647.28	20913.7	7.56	3570	7.56	3781.67
1.09	446	1.09	890	647.28	9749.74	647.18	20966.5	7.58	3540	7.58	3550
1.1	428	1.1	697	647.18	10054.4	647.08	21185.6	7.6	3381.67	7.6	3680
1.11	386	1.11	554	647.08	10082.4	646.98	21026.9	7.62	3628.33	7.62	3643.33
1.12	398	1.12	477	646.98	9939.76	646.88	21088.6	7.64	3425	7.64	3745
1.13	386	1.13	467	646.88	9999.49	646.78	21177.1	7.66	3466.67	7.66	3685
1.14	382	1.14	452	646.78	9936.63	646.68	20688.7	7.68	3410	7.68	3603.33
1.15	372	1.15	473	646.68	9838.57	646.58	21125.3	7.7	3398.33	7.7	3546.67
1.16	389	1.16	453	646.58	9851.98	646.48	21244.5	7.72	3403.33	7.72	3658.33
1.17	399	1.17	464	646.48	9819.56	646.38	21349.3	7.74	3451.67	7.74	3671.67
1.18	407	1.18	509	646.38	9970.6	646.28	21214.7	7.76	3426.67	7.76	3623.33
1.19	456	1.19	515	646.28	9963.53	646.18	21473.8	7.78	3520	7.78	3698.33
1.2	511	1.2	573	646.18	10121.4	646.08	21636.9	7.8	3481.67	7.8	3673.33
1.21	557	1.21	637	646.08	9938.5	645.98	22193.9	7.82	3440	7.82	3696.67
1.22	654	1.22	746	645.98	9718.36	645.88	21927.4	7.84	3553.33	7.84	3508.33
1.23	787	1.23	878	645.88	9773.6	645.78	22327.1	7.86	3356.67	7.86	3586.67
1.24	888	1.24	985	645.78	9804.31	645.68	22687.7	7.88	3330	7.88	3628.33
1.25	981	1.25	1026	645.68	9996.05	645.58	23330.4	7.9	3425	7.9	3513.33
1.26	972	1.26	1005	645.58	10098	645.48	23067.9	7.92	3305	7.92	3488.33
1.27	926	1.27	999	645.48	9964.05	645.38	23338	7.94	3343.33	7.94	3498.33
1.28	825	1.28	908	645.38	9995.09	645.28	24147.8	7.96	3446.67	7.96	3598.33
1.29	740	1.29	829	645.28	10030.6	645.18	24272.9	7.98	3486.67	7.98	3633.33
1.3	680	1.3	726	645.18	10158.8	645.08	24866.2	8	3266.67	8	3676.67
1.31	577	1.31	671	645.08	10033.7	644.98	25564.8	8.02	3481.67	8.02	3553.33
1.32	526	1.32	586	644.98	10047.7	644.88	25474.2	8.04	3186.67	8.04	3598.33
1.33	477	1.33	557	644.88	10084.1	644.78	26254.7	8.06	3405	8.06	3515
1.34	474	1.34	535	644.78	10025.1	644.68	27020.9	8.08	3241.67	8.08	3571.67
1.35	444	1.35	523	644.68	10028.1	644.58	27827.1	8.1	3291.67	8.1	3571.67
1.36	448	1.36	545	644.58	9941.76	644.48	27991	8.12	3346.67	8.12	3575
1.37	451	1.37	535	644.48	10141.7	644.38	28899.9	8.14	3303.33	8.14	3440
1.38	481	1.38	563	644.38	10114.7	644.28	29231	8.16	3290	8.16	3753.33
1.39	494	1.39	610	644.28	10153.2	644.18	29956.7	8.18	3400	8.18	3533.33
1.4	578	1.4	686	644.18	10055.6	644.08	30950.7	8.2	3246.67	8.2	3616.67
1.41	740	1.41	887	644.08	9950.87	643.98	33122	8.22	3286.67	8.22	3600
1.42	1030	1.42	1209	643.98	9930.46	643.88	34100.2	8.24	3196.67	8.24	3431.67
1.43	1462	1.43	1702	643.88	9946.49	643.78	34976.1	8.26	3236.67	8.26	3480
1.44	2080	1.44	2374	643.78	9867.15	643.68	36627	8.28	3223.33	8.28	3600
1.45	2824	1.45	3281	643.68	9962.57	643.58	37954.7	8.3	3205	8.3	3526.67
1.46	3776	1.46	4211	643.58	10144.1	643.48	38915.9	8.32	3361.67	8.32	3525
1.47	4443	1.47	5071	643.48	9987.81	643.38	40663.4	8.34	3305	8.34	3493.33
1.48	5044	1.48	5693	643.38	9912.55	643.28	41217.6	8.36	3303.33	8.36	3540
1.49	5271	1.49	5930	643.28	10081.8	643.18	42570.8	8.38	3290	8.38	3523.33
1.5	4923	1.5	5761	643.18	10090.3	643.08	42909	8.4	3265	8.4	3675
1.51	4396	1.51	5131	643.08	9913.51	642.98	43700.2	8.42	3240	8.42	3683.33
1.52	3734	1.52	4321	642.98	9866.86	642.88	44498.2	8.44	3113.33	8.44	3526.67
1.53	3036	1.53	3358	642.88	10084.6	642.78	44783.8	8.46	3193.33	8.46	3505
1.54	2327	1.54	2464	642.78	10071.9	642.68	45850.1	8.48	3358.33	8.48	3531.67
1.55	1638	1.55	1887	642.68	10084.6	642.58	46931.1	8.5	3410	8.5	3533.33
1.56	1181	1.56	1412	642.58	10096	642.48	47459.5	8.52	3321.67	8.52	3568.33
1.57	918	1.57	1057	642.48	10232.4	642.38	49077.1	8.54	3283.33	8.54	3526.67
1.58	724	1.58	862	642.38	10153.1	642.28	49434.6	8.56	3101.67	8.56	3466.67
1.59	632	1.59	720	642.28	10063	642.18	50176.6	8.58	3236.67	8.58	3475
1.6	560	1.6	676	642.18	9990.68	642.08	49859	8.6	3286.67	8.6	3580
1.61	534	1.61	629	642.08	10081.7	641.98	48386.3	8.62	3155	8.62	3496.67
1.62	538	1.62	547	641.98	9924.1	641.88	46231	8.64	3096.67	8.64	3448.33
1.63	584	1.63	685	641.88	9984.4	641.78	44153.8	8.66	3166.67	8.66	3613.33
1.64	738	1.64	893	641.78	10077.4	641.68	41032.1	8.68	3188.33	8.68	3531.67
1.65	1194	1.65	1354	641.68	10188.1	641.58	37988.8	8.7	3145	8.7	3488.33
1.66	1892	1.66	2151	641.58	10131.6	641.48	34696.8	8.72	3133.33	8.72	3616.67
1.67	3176	1.67	3475	641.48	10105.8	641.38	32116.3	8.74	3246.67	8.74	3828.33
1.68	5168	1.68	5422	641.38	9878.4	641.28	29431.9	8.76	3301.67	8.76	3605
1.69	7584	1.69	8327	641.28	10113.4	641.18	28252.1	8.78	3216.67	8.78	3701.67
1.7	10869	1.7	11943	641.18	10357.1	641.08	26648.5	8.8	3411.67	8.8	3653.33
1.71	14629	1.71	15952	641.08	10170.9	640.98	25247	8.82	3243.33	8.82	3530
1.72	18134	1.72	19861	640.98	10167.7	640.88	24075.2	8.84	3176.67	8.84	3573.33
1.73	20722	1.73	22797	640.88	10067.6	640.78	22989.5	8.86	3260	8.86	3496.67
1.74	22208	1.74	24238	640.78	10133.3	640.68	21749.6	8.88	3226.67	8.88	3461.67
1.75	21950	1.75	23907	640.68	10192.5	640.58	20508.8	8.9	3216.67	8.9	3466.67
1.76	20229	1.76	21929	640.58	10201.6	640.48	19405.7	8.92	3033.33	8.92	3506.67
1.77	17276	1.77	18830	640.48	10338.9	640.38	18692.4	8.94	3116.67	8.94	3413.33
1.78	13675	1.78	14994	640.38	10180.1	640.28	18260.7	8.96	3110	8.96	3405
1.79	10232	1.79	11240	640.28	10268.4	640.18	17219.8	8.98	3053.33	8.98	3446.67
1.8	7276	1.8	7982	640.18	10520.8	640.08	16820	9	3100	9	3413.33
1.81	4984	1.81	5555	640.08	10172.2	639.98	16218.5	9.02	3088.33	9.02	3316.67
1.82	3361	1.82	3842	639.98	10147.6	639.88	15449	9.04	3123.33	9.04	3368.33
1.83	2352	1.83	2717	639.88	10294.3	639.78	15000.6	9.06	3103.33	9.06	3371.67
1.84	1740	1.84	1922	639.78	10451.3	639.68	14629.3	9.08	3041.67	9.08	3426.67
1.85	1339	1.85	1428	639.68	10468.4	639.58	14722.5	9.1	3218.33	9.1	3470
1.86	1037	1.86	1125	639.58	10302.5	639.48	14011	9.12	3220	9.12	3361.67
1.87	850	1.87	924	639.48	10271.4	639.38	13098.6	9.14	3155	9.14	3398.33
1.88	673	1.88	712	639.38	10314.1	639.28	13050.5	9.16	3116.67	9.16	3475
1.89	535	1.89	588	639.28	10237.3	639.18	12920.8	9.18	2926.67	9.18	3436.67
1.9	444	1.9	509	639.18	10218.2	639.08	12710.4	9.2	3038.33	9.2	3353.33
1.91	366	1.91	441	639.08	10376.6	638.98	12895.1	9.22	2948.33	9.22	3291.67
1.92	328	1.92	409	638.98	10235.5	638.88	12496.6	9.24	3160	9.24	3390
1.93	284	1.93	346	638.88	10321.9	638.78	12119.3	9.26	3093.33	9.26	3588.33
1.94	245	1.94	320	638.78	10116.3	638.68	11846.5	9.28	3028.33	9.28	3441.67
1.95	269	1.95	316	638.68	10033	638.58	11545.8	9.3	3181.67	9.3	3415
1.96	246	1.96	302	638.58	10103.5	638.48	11679.5	9.32	2980	9.32	3563.33
1.97	237	1.97	304	638.48	10103	638.38	11373.6	9.34	3065	9.34	3456.67
1.98	244	1.98	325	638.38	10353.1	638.28	11657	9.36	3215	9.36	3606.67
1.99	265	1.99	340	638.28	10361.7	638.18	11416.1	9.38	3156.67	9.38	3610
2	251	2	357	638.18	10249.1	638.08	11540.5	9.4	3026.67	9.4	3636.67
2.01	341	2.01	375	638.08	10145.3	637.98	11473.9	9.42	3136.67	9.42	3681.67
2.02	369	2.02	373	637.98	10333.4	637.88	11089.8	9.44	3076.67	9.44	3611.67
2.03	395	2.03	408	637.88	10182.7	637.78	11433.4	9.46	3116.67	9.46	3738.33
2.04	395	2.04	425	637.78	10071.8	637.68	11125.7	9.48	3108.33	9.48	3980
2.05	438	2.05	483	637.68	10172.3	637.58	11263.1	9.5	3116.67	9.5	3951.67
2.06	457	2.06	447	637.58	10251	637.48	11269.6	9.52	3200	9.52	4123.33
2.07	444	2.07	437	637.48	10348.5	637.38	11277.5	9.54	3233.33	9.54	4213.33
2.08	453	2.08	429	637.38	10239.2	637.28	11557.1	9.56	3183.33	9.56	4403.33
2.09	433	2.09	429	637.28	10164	637.18	11144.2	9.58	3240	9.58	4653.33
2.1	396	2.1	416	637.18	10057	637.08	11340.4	9.6	3396.67	9.6	5006.67
2.11	386	2.11	393	637.08	10016.1	636.98	11245.7	9.62	3356.67	9.62	5213.33
2.12	362	2.12	417	636.98	10025.4	636.88	11555.5	9.64	3433.33	9.64	5728.33
2.13	371	2.13	387	636.88	10117	636.78	11545.6	9.66	3563.33	9.66	6030
2.14	357	2.14	385	636.78	10007.8	636.68	11450.8	9.68	3693.33	9.68	6625
2.15	338	2.15	376	636.68	9942.41	636.58	11073.5	9.7	3801.67	9.7	7098.33
2.16	304	2.16	380	636.58	10083.7	636.48	10967.8	9.72	4058.33	9.72	7445
2.17	312	2.17	337	636.48	10134.1	636.38	11181.4	9.74	3981.67	9.74	7695
2.18	279	2.18	297	636.38	10288.3	636.28	11293.6	9.76	4268.33	9.76	7691.67
2.19	251	2.19	307	636.28	10425.2	636.18	10904.9	9.78	4206.67	9.78	6835
2.2	242	2.2	290	636.18	10314.5	636.08	11306.8	9.8	4193.33	9.8	6175
2.21	226	2.21	282	636.08	10119.4	635.98	11041.8	9.82	3940	9.82	5333.33
2.22	221	2.22	290	635.98	10165.2	635.88	11115.5	9.84	3770	9.84	4765
2.23	207	2.23	312	635.88	10179.7	635.78	11344.5	9.86	3403.33	9.86	4541.67
2.24	221	2.24	296	635.78	10171.8	635.68	11196.3	9.88	3445	9.88	4265
2.25	213	2.25	314	635.68	10016.1	635.58	11470.3	9.9	3278.33	9.9	4040
2.26	223	2.26	340	635.58	10141.9	635.48	10881.7	9.92	3156.67	9.92	3863.33
2.27	233	2.27	360	635.48	10338.4	635.38	11432.8	9.94	3243.33	9.94	3775
2.28	229	2.28	412	635.38	10049	635.28	11203.7	9.96	3236.67	9.96	3670
2.29	234	2.29	429	635.28	10037.1	635.18	11564.5	9.98	2988.33	9.98	3461.67
2.3	241	2.3	408	635.18	10149.9	635.08	11239.1	10	2986.67	10	3466.67
2.31	259	2.31	383	635.08	10245.7	634.98	11307.7	10.02	3035	10.02	3503.33
2.32	240	2.32	395	634.98	10351.8	634.88	11490.3	10.04	2990	10.04	3470
2.33	216	2.33	390	634.88	10364.5	634.78	10981.8	10.06	2960	10.06	3413.33
2.34	212	2.34	410	634.78	10248.4	634.68	11316.7	10.08	3025	10.08	3338.33
2.35	223	2.35	352	634.68	10301.1	634.58	11080.2	10.1	3056.67	10.1	3311.67
2.36	212	2.36	309	634.58	10169	634.48	10829.7	10.12	2963.33	10.12	3328.33
2.37	199	2.37	300	634.48	9862.34	634.38	11180.6	10.14	2960	10.14	3266.67
2.38	209	2.38	285	634.38	10122.1	634.28	11290.6	10.16	2966.67	10.16	3171.67
2.39	214	2.39	281	634.28	10086.8	634.18	11117.4	10.18	2955	10.18	3180
2.4	213	2.4	260	634.18	10338.6	634.08	11181.8	10.2	2965	10.2	3168.33
2.41	215	2.41	248	634.08	10209.9	633.98	11195.3	10.22	2928.33	10.22	3150
2.42	196	2.42	260	633.98	10211.9	633.88	11406.5	10.24	2901.67	10.24	3283.33
2.43	197	2.43	257	633.88	10113.7	633.78	11145.2	10.26	3028.33	10.26	3240
2.44	207	2.44	252	633.78	10042.8	633.68	10964.8	10.28	2851.67	10.28	3021.67
2.45	192	2.45	245	633.68	10258.1	633.58	11184.9	10.3	2963.33	10.3	3095
2.46	196	2.46	270	633.58	10193.1	633.48	11037.4	10.32	2945	10.32	3230
2.47	231	2.47	263	633.48	10367.4	633.38	11413	10.34	2830	10.34	3293.33
2.48	205	2.48	263	633.38	10170.6	633.28	10952.7	10.36	2960	10.36	3175
2.49	186	2.49	288	633.28	10291.9	633.18	11099	10.38	2995	10.38	3400
2.5	217	2.5	259	633.18	10335.8	633.08	10914.3	10.4	2826.67	10.4	3353.33
2.51	192	2.51	277	633.08	10225	632.98	11213.7	10.42	2916.67	10.42	3051.67
2.52	212	2.52	257	632.98	10171.7	632.88	11259.4	10.44	2850	10.44	3120
2.53	208	2.53	228	632.88	10251.6	632.78	11285.6	10.46	2990	10.46	3061.67
2.54	193	2.54	252	632.78	10390.9	632.68	11436.8	10.48	3018.33	10.48	3026.67
2.55	201	2.55	247	632.68	10246.1	632.58	11284.6	10.5	3025	10.5	3173.33
2.56	210	2.56	247	632.58	10061.2	632.48	11521.2	10.52	2885	10.52	3175
2.57	209	2.57	261	632.48	10226.5	632.38	11104.8	10.54	2910	10.54	3056.67
2.58	200	2.58	235	632.38	10356.4	632.28	11060.7	10.56	2968.33	10.56	3158.33
2.59	184	2.59	246	632.28	10322.6	632.18	11131.5	10.58	2873.33	10.58	3051.67
2.6	192	2.6	254	632.18	10031.5	632.08	11198.6	10.6	2940	10.6	2971.67
2.61	210	2.61	274					10.62	2886.67	10.62	3166.67
2.62	216	2.62	261					10.64	2841.67	10.64	3250
2.63	210	2.63	291					10.66	2863.33	10.66	2971.67
2.64	213	2.64	272					10.68	2820	10.68	2958.33
2.65	197	2.65	252					10.7	2825	10.7	3091.67
2.66	209	2.66	267					10.72	3006.67	10.72	3078.33
2.67	198	2.67	268					10.74	2973.33	10.74	3063.33
2.68	208	2.68	268					10.76	2876.67	10.76	2955
2.69	209	2.69	251					10.78	3050	10.78	2958.33
2.7	195	2.7	234					10.8	2925	10.8	3130
2.71	203	2.71	248					10.82	3046.67	10.82	3045
2.72	194	2.72	237					10.84	2891.67	10.84	2961.67
2.73	183	2.73	242					10.86	2843.33	10.86	3153.33
2.74	187	2.74	242					10.88	2950	10.88	3180
2.75	181	2.75	243					10.9	2945	10.9	3051.67
2.76	193	2.76	239					10.92	2886.67	10.92	2993.33
2.77	200	2.77	241					10.94	2836.67	10.94	3123.33
2.78	195	2.78	235					10.96	2968.33	10.96	3205
2.79	178	2.79	270					10.98	2971.67	10.98	3328.33
2.8	184	2.8	247					11	3045	11	3375
2.81	186	2.81	213					11.02	3028.33	11.02	3526.67
2.82	200	2.82	220					11.04	2958.33	11.04	3655
2.83	185	2.83	242					11.06	3171.67	11.06	4118.33
2.84	184	2.84	219					11.08	3290	11.08	4285
2.85	180	2.85	215					11.1	3190	11.1	4750
2.86	187	2.86	250					11.12	3395	11.12	4680
2.87	176	2.87	252					11.14	3495	11.14	4156.67
2.88	183	2.88	225					11.16	3331.67	11.16	3868.33
2.89	178	2.89	223					11.18	3371.67	11.18	3565
2.9	197	2.9	225					11.2	3081.67	11.2	3421.67
2.91	176	2.91	217					11.22	3111.67	11.22	3208.33
2.92	172	2.92	218					11.24	3096.67	11.24	3055
2.93	184	2.93	231					11.26	3185	11.26	3158.33
2.94	182	2.94	224					11.28	3105	11.28	3088.33
2.95	174	2.95	223					11.3	3165	11.3	3073.33
2.96	183	2.96	212					11.32	2960	11.32	2993.33
2.97	172	2.97	213					11.34	3146.67	11.34	3016.67
2.98	178	2.98	207					11.36	3078.33	11.36	3060
2.99	175	2.99	222					11.38	2963.33	11.38	2931.67
3	184	3	225					11.4	3138.33	11.4	2915
3.01	192	3.01	232					11.42	3151.67	11.42	2973.33
3.02	202	3.02	213					11.44	3230	11.44	2961.67
3.03	174	3.03	210					11.46	3278.33	11.46	2968.33
3.04	194	3.04	221					11.48	3161.67	11.48	2905
3.05	190	3.05	219					11.5	3175	11.5	2926.67
3.06	188	3.06	210					11.52	3240	11.52	2895
3.07	175	3.07	225					11.54	3330	11.54	2840
3.08	168	3.08	207					11.56	3290	11.56	2901.67
3.09	182	3.09	219					11.58	3335	11.58	3043.33
3.1	182	3.1	212					11.6	3281.67	11.6	2851.67
3.11	168	3.11	202					11.62	3375	11.62	2931.67
3.12	182	3.12	198					11.64	3296.67	11.64	2963.33
3.13	171	3.13	203					11.66	3526.67	11.66	3051.67
3.14	175	3.14	200					11.68	3503.33	11.68	2865
3.15	188	3.15	207					11.7	3508.33	11.7	2975
3.16	197	3.16	224					11.72	3403.33	11.72	2910
3.17	179	3.17	215					11.74	3556.67	11.74	2928.33
3.18	169	3.18	229					11.76	3635	11.76	2923.33
3.19	172	3.19	233					11.78	3631.67	11.78	2938.33
3.2	162	3.2	259					11.8	3671.67	11.8	2838.33
3.21	195	3.21	277					11.82	3685	11.82	2916.67
3.22	227	3.22	341					11.84	3710	11.84	2998.33
3.23	240	3.23	391					11.86	3546.67	11.86	2975
3.24	250	3.24	459					11.88	3696.67	11.88	2976.67
3.25	301	3.25	559					11.9	3710	11.9	2890
3.26	351	3.26	716					11.92	3796.67	11.92	2935
3.27	426	3.27	891					11.94	4081.67	11.94	2903.33
3.28	473	3.28	1025					11.96	3855	11.96	2905
3.29	522	3.29	1172					11.98	3851.67	11.98	2938.33
3.3	585	3.3	1324					12	3918.33	12	2826.67
3.31	546	3.31	1413					12.02	3893.33	12.02	2913.33
3.32	573	3.32	1435					12.04	3986.67	12.04	2841.67
3.33	590	3.33	1439					12.06	3901.67	12.06	2858.33
3.34	563	3.34	1346					12.08	4031.67	12.08	2835
3.35	543	3.35	1186					12.1	4033.33	12.1	2761.67
3.36	440	3.36	1007					12.12	3928.33	12.12	2865
3.37	362	3.37	854					12.14	4085	12.14	2853.33
3.38	329	3.38	702					12.16	3955	12.16	2786.67
3.39	278	3.39	571					12.18	3931.67	12.18	2830
3.4	261	3.4	446					12.2	4143.33	12.2	2920
3.41	219	3.41	358					12.22	4020	12.22	2828.33
3.42	176	3.42	302					12.24	3968.33	12.24	2748.33
3.43	193	3.43	256					12.26	3738.33	12.26	2855
3.44	181	3.44	243					12.28	3960	12.28	2801.67
3.45	161	3.45	224					12.3	3893.33	12.3	2773.33
3.46	171	3.46	217					12.32	3741.67	12.32	2740
3.47	169	3.47	195					12.34	3858.33	12.34	2841.67
3.48	181	3.48	227					12.36	3796.67	12.36	2620
3.49	167	3.49	221					12.38	3788.33	12.38	2863.33
3.5	188	3.5	217					12.4	3720	12.4	2801.67
3.51	198	3.51	234					12.42	3801.67	12.42	2770
3.52	174	3.52	259					12.44	3566.67	12.44	2810
3.53	178	3.53	248					12.46	3610	12.46	2765
3.54	195	3.54	235					12.48	3546.67	12.48	2843.33
3.55	193	3.55	300					12.5	3575	12.5	2710
3.56	196	3.56	319					12.52	3431.67	12.52	2731.67
3.57	193	3.57	329					12.54	3403.33	12.54	2810
3.58	225	3.58	341					12.56	3355	12.56	2688.33
3.59	260	3.59	352					12.58	3458.33	12.58	2710
3.6	297	3.6	371					12.6	3365	12.6	2658.33
3.61	326	3.61	438					12.62	3305	12.62	2703.33
3.62	393	3.62	453					12.64	3298.33	12.64	2668.33
3.63	444	3.63	482					12.66	3266.67	12.66	2776.67
3.64	519	3.64	494					12.68	3176.67	12.68	2800
3.65	636	3.65	568					12.7	3306.67	12.7	2746.67
3.66	732	3.66	605					12.72	3050	12.72	2806.67
3.67	789	3.67	685					12.74	3081.67	12.74	2655
3.68	861	3.68	710					12.76	3140	12.76	2823.33
3.69	887	3.69	699					12.78	3133.33	12.78	2780
3.7	903	3.7	713					12.8	3008.33	12.8	2875
3.71	867	3.71	717					12.82	3178.33	12.82	2891.67
3.72	795	3.72	629					12.84	3195	12.84	3001.67
3.73	721	3.73	553					12.86	3028.33	12.86	3056.67
3.74	636	3.74	515					12.88	3086.67	12.88	3200
3.75	512	3.75	442					12.9	3015	12.9	3286.67
3.76	416	3.76	358					12.92	3021.67	12.92	3355
3.77	331	3.77	322					12.94	3091.67	12.94	3548.33
3.78	300	3.78	268					12.96	3098.33	12.96	3685
3.79	241	3.79	246					12.98	3175	12.98	3743.33
3.8	192	3.8	207					13	3078.33	13	3570
3.81	179	3.81	196					13.02	3073.33	13.02	3390
3.82	161	3.82	176					13.04	3143.33	13.04	3270
3.83	144	3.83	159					13.06	2943.33	13.06	3173.33
3.84	131	3.84	158					13.08	2940	13.08	3030
3.85	133	3.85	163					13.1	2881.67	13.1	2863.33
3.86	132	3.86	169					13.12	2766.67	13.12	2895
3.87	139	3.87	169					13.14	2825	13.14	2955
3.88	133	3.88	180					13.16	2755	13.16	2945
3.89	112	3.89	170					13.18	2740	13.18	3131.67
3.9	123	3.9	161					13.2	2758.33	13.2	3238.33
3.91	148	3.91	158					13.22	2933.33	13.22	3385
3.92	151	3.92	171					13.24	3006.67	13.24	3465
3.93	143	3.93	156					13.26	2835	13.26	3435
3.94	147	3.94	186					13.28	2863.33	13.28	3373.33
3.95	165	3.95	174					13.3	2853.33	13.3	3276.67
3.96	175	3.96	174					13.32	2920	13.32	3201.67
3.97	169	3.97	185					13.34	2791.67	13.34	3185
3.98	183	3.98	202					13.36	2821.67	13.36	3136.67
3.99	185	3.99	192					13.38	2631.67	13.38	2986.67
4	188	4	224					13.4	2760	13.4	2923.33
4.01	200	4.01	230					13.42	2668.33	13.42	2903.33
4.02	228	4.02	212					13.44	2718.33	13.44	2941.67
4.03	218	4.03	214					13.46	2750	13.46	2845
4.04	211	4.04	224					13.48	2563.33	13.48	2678.33
4.05	190	4.05	208					13.5	2626.67	13.5	2791.67
4.06	176	4.06	191					13.52	2583.33	13.52	2831.67
4.07	167	4.07	172					13.54	2438.33	13.54	2793.33
4.08	165	4.08	178					13.56	2650	13.56	2786.67
4.09	151	4.09	159					13.58	2768.33	13.58	2770
4.1	142	4.1	174					13.6	2551.67	13.6	2691.67
4.11	127	4.11	146					13.62	2510	13.62	2620
4.12	131	4.12	146					13.64	2536.67	13.64	2528.33
4.13	133	4.13	155					13.66	2471.67	13.66	2601.67
4.14	130	4.14	155					13.68	2465	13.68	2545
4.15	130	4.15	160					13.7	2473.33	13.7	2500
4.16	131	4.16	144					13.72	2560	13.72	2703.33
4.17	129	4.17	141					13.74	2620	13.74	2645
4.18	135	4.18	140					13.76	2568.33	13.76	2683.33
4.19	126	4.19	134					13.78	2581.67	13.78	2611.67
4.2	121	4.2	149					13.8	2515	13.8	2543.33
4.21	110	4.21	153					13.82	2416.67	13.82	2670
4.22	110	4.22	144					13.84	2546.67	13.84	2541.67
4.23	127	4.23	123					13.86	2493.33	13.86	2510
4.24	127	4.24	131					13.88	2410	13.88	2558.33
4.25	116	4.25	137					13.9	2443.33	13.9	2436.67
4.26	112	4.26	121					13.92	2528.33	13.92	2525
4.27	105	4.27	130					13.94	2316.67	13.94	2551.67
4.28	114	4.28	138					13.96	2465	13.96	2605
4.29	113	4.29	150					13.98	2383.33	13.98	2466.67
4.3	107	4.3	151					14	2463.33	14	2496.67
4.31	107	4.31	145					14.02	2415	14.02	2388.33
4.32	104	4.32	148					14.04	2288.33	14.04	2476.67
4.33	118	4.33	150					14.06	2321.67	14.06	2451.67
4.34	117	4.34	138					14.08	2446.67	14.08	2403.33
4.35	126	4.35	127					14.1	2436.67	14.1	2486.67
4.36	97	4.36	148					14.12	2420	14.12	2430
4.37	114	4.37	132					14.14	2268.33	14.14	2390
4.38	110	4.38	140					14.16	2618.33	14.16	2470
4.39	123	4.39	158					14.18	2440	14.18	2488.33
4.4	115	4.4	139					14.2	2348.33	14.2	2390
4.41	104	4.41	133					14.22	2400	14.22	2433.33
4.42	102	4.42	138					14.24	2363.33	14.24	2441.67
4.43	110	4.43	132					14.26	2376.67	14.26	2438.33
4.44	102	4.44	141					14.28	2258.33	14.28	2443.33
4.45	119	4.45	133					14.3	2330	14.3	2433.33
4.46	136	4.46	151					14.32	2215	14.32	2501.67
4.47	143	4.47	135					14.34	2420	14.34	2385
4.48	119	4.48	125					14.36	2400	14.36	2456.67
4.49	128	4.49	136					14.38	2350	14.38	2406.67
4.5	128	4.5	124					14.4	2340	14.4	2416.67
4.51	126	4.51	116					14.42	2328.33	14.42	2418.33
4.52	152	4.52	124					14.44	2225	14.44	2440
4.53	139	4.53	134					14.46	2265	14.46	2536.67
4.54	124	4.54	133					14.48	2320	14.48	2455
4.55	126	4.55	135					14.5	2300	14.5	2378.33
4.56	141	4.56	140					14.52	2321.67	14.52	2463.33
4.57	124	4.57	136					14.54	2255	14.54	2341.67
4.58	112	4.58	117					14.56	2321.67	14.56	2403.33
4.59	103	4.59	122					14.58	2306.67	14.58	2443.33
4.6	90	4.6	126					14.6	2426.67	14.6	2330
4.61	97	4.61	112					14.62	2360	14.62	2445
4.62	98	4.62	110					14.64	2161.67	14.64	2466.67
4.63	111	4.63	127					14.66	2306.67	14.66	2388.33
4.64	120	4.64	124					14.68	2276.67	14.68	2490
4.65	111	4.65	128					14.7	2273.33	14.7	2386.67
4.66	103	4.66	119					14.72	2373.33	14.72	2391.67
4.67	106	4.67	110					14.74	2321.67	14.74	2401.67
4.68	87	4.68	129					14.76	2326.67	14.76	2425
4.69	98	4.69	117					14.78	2396.67	14.78	2366.67
4.7	96	4.7	125					14.8	2315	14.8	2361.67
4.71	87	4.71	113					14.82	2160	14.82	2560
4.72	105	4.72	118					14.84	2300	14.84	2465
4.73	97	4.73	112					14.86	2288.33	14.86	2463.33
4.74	103	4.74	123					14.88	2291.67	14.88	2348.33
4.75	98	4.75	108					14.9	2295	14.9	2321.67
4.76	94	4.76	106					14.92	2333.33	14.92	2435
4.77	103	4.77	110					14.94	2333.33	14.94	2470
4.78	95	4.78	122					14.96	2211.67	14.96	2318.33
4.79	97	4.79	121					14.98	2135	14.98	2335
4.8	86	4.8	136					15	2305	15	2398.33
4.81	88	4.81	132					15.02	2345	15.02	2468.33
4.82	114	4.82	119					15.04	2288.33	15.04	2460
4.83	97	4.83	133					15.06	2270	15.06	2365
4.84	94	4.84	119					15.08	2341.67	15.08	2313.33
4.85	96	4.85	109					15.1	2323.33	15.1	2278.33
4.86	86	4.86	108					15.12	2286.67	15.12	2426.67
4.87	100	4.87	119					15.14	2221.67	15.14	2440
4.88	98	4.88	103					15.16	2206.67	15.16	2491.67
4.89	94	4.89	113					15.18	2278.33	15.18	2350
4.9	88	4.9	113					15.2	2316.67	15.2	2303.33
4.91	97	4.91	106					15.22	2295	15.22	2345
4.92	93	4.92	108					15.24	2241.67	15.24	2330
4.93	84	4.93	108					15.26	2263.33	15.26	2625
4.94	81	4.94	110					15.28	2248.33	15.28	2451.67
4.95	99	4.95	111					15.3	2260	15.3	2391.67
4.96	93	4.96	110					15.32	2113.33	15.32	2235
4.97	103	4.97	97					15.34	2175	15.34	2191.67
4.98	90	4.98	107					15.36	2108.33	15.36	2268.33
4.99	92	4.99	103					15.38	2235	15.38	2315
5	83	5	108					15.4	2175	15.4	2330
5.01	88	5.01	120					15.42	2210	15.42	2248.33
5.02	73	5.02	115					15.44	2190	15.44	2321.67
5.03	89	5.03	114					15.46	2206.67	15.46	2346.67
5.04	88	5.04	92					15.48	2221.67	15.48	2380
5.05	92	5.05	105					15.5	2265	15.5	2256.67
5.06	86	5.06	114					15.52	2253.33	15.52	2238.33
5.07	82	5.07	103					15.54	2248.33	15.54	2366.67
5.08	102	5.08	116					15.56	2145	15.56	2386.67
5.09	96	5.09	119					15.58	2226.67	15.58	2335
5.1	93	5.1	112					15.6	2148.33	15.6	2323.33
5.11	88	5.11	100					15.62	2010	15.62	2230
5.12	81	5.12	95					15.64	2263.33	15.64	2285
5.13	84	5.13	99					15.66	2196.67	15.66	2485
5.14	92	5.14	106					15.68	2240	15.68	2566.67
5.15	81	5.15	102					15.7	2151.67	15.7	2840
5.16	72	5.16	96					15.72	2320	15.72	3108.33
5.17	74	5.17	83					15.74	2390	15.74	3491.67
5.18	94	5.18	97					15.76	2291.67	15.76	3831.67
5.19	89	5.19	94					15.78	2505	15.78	3896.67
5.2	83	5.2	103					15.8	2583.33	15.8	3446.67
5.21	84	5.21	115					15.82	2538.33	15.82	2755
5.22	74	5.22	105					15.84	2266.67	15.84	2535
5.23	61	5.23	96					15.86	2330	15.86	2475
5.24	77	5.24	90					15.88	2303.33	15.88	2253.33
5.25	91	5.25	95					15.9	2165	15.9	2265
5.26	90	5.26	87					15.92	2193.33	15.92	2201.67
5.27	87	5.27	104					15.94	2128.33	15.94	2225
5.28	79	5.28	108					15.96	2123.33	15.96	2225
5.29	72	5.29	96					15.98	2178.33	15.98	2161.67
5.3	64	5.3	109					16	2203.33	16	2210
5.31	76	5.31	101					16.02	2158.33	16.02	2188.33
5.32	76	5.32	85					16.04	2176.67	16.04	2228.33
5.33	81	5.33	94					16.06	2188.33	16.06	2191.67
5.34	85	5.34	89					16.08	2186.67	16.08	2221.67
5.35	76	5.35	97					16.1	2113.33	16.1	2316.67
5.36	74	5.36	90					16.12	2190	16.12	2215
5.37	89	5.37	82					16.14	2078.33	16.14	2163.33
5.38	87	5.38	92					16.16	2138.33	16.16	2186.67
5.39	85	5.39	94					16.18	2110	16.18	2336.67
5.4	82	5.4	92					16.2	2166.67	16.2	2248.33
5.41	79	5.41	84					16.22	2165	16.22	2316.67
5.42	76	5.42	106					16.24	2180	16.24	2191.67
5.43	82	5.43	101					16.26	2135	16.26	2258.33
5.44	85	5.44	92					16.28	2128.33	16.28	2233.33
5.45	82	5.45	102					16.3	2076.67	16.3	2276.67
5.46	81	5.46	111					16.32	2183.33	16.32	2165
5.47	79	5.47	82					16.34	2145	16.34	2413.33
5.48	76	5.48	77					16.36	1973.33	16.36	2271.67
5.49	89	5.49	90					16.38	2138.33	16.38	2326.67
5.5	84	5.5	96					16.4	2203.33	16.4	2336.67
5.51	79	5.51	94					16.42	2150	16.42	2406.67
5.52	80	5.52	95					16.44	2260	16.44	2616.67
5.53	76	5.53	93					16.46	2168.33	16.46	2458.33
5.54	86	5.54	78					16.48	2121.67	16.48	2605
5.55	68	5.55	85					16.5	2163.33	16.5	2618.33
5.56	66	5.56	103					16.52	2270	16.52	2546.67
5.57	60	5.57	98					16.54	2125	16.54	2608.33
5.58	74	5.58	94					16.56	2245	16.56	2520
5.59	80	5.59	103					16.58	2196.67	16.58	2480
5.6	85	5.6	100					16.6	2200	16.6	2466.67
5.61	80	5.61	96					16.62	2278.33	16.62	2486.67
5.62	64	5.62	93					16.64	2216.67	16.64	2468.33
5.63	74	5.63	81					16.66	2141.67	16.66	2476.67
5.64	80	5.64	86					16.68	2130	16.68	2648.33
5.65	77	5.65	90					16.7	2208.33	16.7	2678.33
5.66	68	5.66	95					16.72	2311.67	16.72	2688.33
5.67	77	5.67	78					16.74	2123.33	16.74	2836.67
5.68	68	5.68	81					16.76	2260	16.76	3208.33
5.69	67	5.69	92					16.78	2268.33	16.78	3396.67
5.7	69	5.7	92					16.8	2448.33	16.8	3620
5.71	73	5.71	93					16.82	2453.33	16.82	3651.67
5.72	67	5.72	99					16.84	2503.33	16.84	3513.33
5.73	66	5.73	89					16.86	2483.33	16.86	3433.33
5.74	61	5.74	93					16.88	2390	16.88	3140
5.75	65	5.75	104					16.9	2331.67	16.9	2836.67
5.76	64	5.76	98					16.92	2285	16.92	2816.67
5.77	61	5.77	128					16.94	2368.33	16.94	2593.33
5.78	62	5.78	134					16.96	2258.33	16.96	2513.33
5.79	64	5.79	145					16.98	2105	16.98	2481.67
5.8	66	5.8	187					17	2198.33	17	2361.67
5.81	70	5.81	249					17.02	2186.67	17.02	2443.33
5.82	71	5.82	284					17.04	2040	17.04	2420
5.83	71	5.83	351					17.06	2163.33	17.06	2348.33
5.84	65	5.84	419					17.08	2078.33	17.08	2266.67
5.85	56	5.85	459					17.1	2173.33	17.1	2448.33
5.86	67	5.86	510					17.12	2161.67	17.12	2498.33
5.87	71	5.87	593					17.14	2183.33	17.14	2413.33
5.88	62	5.88	627					17.16	2130	17.16	2625
5.89	76	5.89	653					17.18	2151.67	17.18	2715
5.9	76	5.9	632					17.2	2228.33	17.2	2975
5.91	64	5.91	601					17.22	2340	17.22	3263.33
5.92	72	5.92	586					17.24	2283.33	17.24	3618.33
5.93	78	5.93	554					17.26	2408.33	17.26	3623.33
5.94	58	5.94	514					17.28	2463.33	17.28	3556.67
5.95	66	5.95	458					17.3	2565	17.3	3421.67
5.96	76	5.96	406					17.32	2348.33	17.32	3266.67
5.97	60	5.97	331					17.34	2436.67	17.34	3113.33
5.98	45	5.98	269					17.36	2335	17.36	2886.67
5.99	53	5.99	226					17.38	2375	17.38	2783.33
6	56	6	180					17.4	2203.33	17.4	2655
6.01	72	6.01	141					17.42	2073.33	17.42	2735
6.02	67	6.02	135					17.44	2296.67	17.44	2768.33
6.03	57	6.03	111					17.46	2253.33	17.46	2711.67
6.04	62	6.04	102					17.48	2185	17.48	2488.33
6.05	62	6.05	82					17.5	2076.67	17.5	2518.33
6.06	58	6.06	80					17.52	2168.33	17.52	2283.33
6.07	67	6.07	90					17.54	2153.33	17.54	2280
6.08	65	6.08	88					17.56	2180	17.56	2308.33
6.09	62	6.09	94					17.58	2088.33	17.58	2220
6.1	54	6.1	88					17.6	2070	17.6	2106.67
6.11	69	6.11	79					17.62	2021.67	17.62	2163.33
6.12	63	6.12	75					17.64	2018.33	17.64	2285
6.13	50	6.13	65					17.66	2090	17.66	2081.67
6.14	62	6.14	69					17.68	2066.67	17.68	2111.67
6.15	71	6.15	66					17.7	2063.33	17.7	1996.67
6.16	67	6.16	70					17.72	2001.67	17.72	2130
6.17	60	6.17	79					17.74	2053.33	17.74	2196.67
6.18	56	6.18	70					17.76	2051.67	17.76	2151.67
6.19	65	6.19	74					17.78	2086.67	17.78	2073.33
6.2	66	6.2	75					17.8	2040	17.8	2090
6.21	53	6.21	72					17.82	2053.33	17.82	1991.67
6.22	61	6.22	73					17.84	1991.67	17.84	2093.33
6.23	68	6.23	81					17.86	1925	17.86	2133.33
6.24	79	6.24	72					17.88	2025	17.88	1998.33
6.25	70	6.25	76					17.9	2088.33	17.9	2063.33
6.26	67	6.26	80					17.92	1931.67	17.92	2085
6.27	65	6.27	82					17.94	2068.33	17.94	2050
6.28	79	6.28	74					17.96	2116.67	17.96	2011.67
6.29	90	6.29	80					17.98	2043.33	17.98	2096.67
6.3	87	6.3	88					18	2046.67	18	2121.67
6.31	85	6.31	95					18.02	2073.33	18.02	2113.33
6.32	94	6.32	91					18.04	1996.67	18.04	1986.67
6.33	98	6.33	100					18.06	1955	18.06	2045
6.34	104	6.34	103					18.08	1953.33	18.08	1996.67
6.35	109	6.35	114					18.1	2030	18.1	2006.67
6.36	137	6.36	121					18.12	1956.67	18.12	2185
6.37	143	6.37	132					18.14	2018.33	18.14	2076.67
6.38	137	6.38	135					18.16	2031.67	18.16	2003.33
6.39	130	6.39	127					18.18	2020	18.18	2083.33
6.4	131	6.4	136					18.2	2035	18.2	2228.33
6.41	135	6.41	144					18.22	1998.33	18.22	2340
6.42	138	6.42	141					18.24	2153.33	18.24	2478.33
6.43	139	6.43	160					18.26	1961.67	18.26	2335
6.44	103	6.44	161					18.28	2013.33	18.28	2215
6.45	104	6.45	156					18.3	2068.33	18.3	2051.67
6.46	111	6.46	157					18.32	2135	18.32	2053.33
6.47	89	6.47	144					18.34	2043.33	18.34	2090
6.48	98	6.48	155					18.36	1930	18.36	2131.67
6.49	89	6.49	152					18.38	1965	18.38	2106.67
6.5	77	6.5	143					18.4	1976.67	18.4	2053.33
6.51	70	6.51	143					18.42	1950	18.42	2081.67
6.52	69	6.52	144					18.44	2025	18.44	2021.67
6.53	61	6.53	152					18.46	2020	18.46	1993.33
6.54	62	6.54	119					18.48	2025	18.48	2133.33
6.55	58	6.55	100					18.5	2005	18.5	1953.33
6.56	48	6.56	97					18.52	1990	18.52	2065
6.57	60	6.57	99					18.54	2148.33	18.54	2116.67
6.58	49	6.58	94					18.56	1918.33	18.56	2095
6.59	45	6.59	70					18.58	2076.67	18.58	2058.33
6.6	51	6.6	72					18.6	1965	18.6	2103.33
6.61	56	6.61	66					18.62	2025	18.62	2148.33
6.62	49	6.62	68					18.64	2086.67	18.64	2138.33
6.63	48	6.63	66					18.66	2053.33	18.66	2238.33
6.64	52	6.64	68					18.68	2080	18.68	2148.33
6.65	57	6.65	74					18.7	2163.33	18.7	2191.67
6.66	52	6.66	67					18.72	1996.67	18.72	2301.67
6.67	45	6.67	62					18.74	2063.33	18.74	2201.67
6.68	54	6.68	66					18.76	2051.67	18.76	2195
6.69	56	6.69	77					18.78	2141.67	18.78	2420
6.7	51	6.7	64					18.8	2063.33	18.8	2461.67
6.71	41	6.71	61					18.82	2106.67	18.82	2570
6.72	56	6.72	56					18.84	2171.67	18.84	2730
6.73	50	6.73	57					18.86	2120	18.86	2766.67
6.74	51	6.74	66					18.88	2143.33	18.88	2886.67
6.75	48	6.75	74					18.9	2115	18.9	3056.67
6.76	70	6.76	59					18.92	2295	18.92	3316.67
6.77	57	6.77	52					18.94	2343.33	18.94	3351.67
6.78	60	6.78	56					18.96	2383.33	18.96	3331.67
6.79	50	6.79	65					18.98	2436.67	18.98	3205
6.8	48	6.8	59					19	2416.67	19	3171.67
6.81	58	6.81	46					19.02	2325	19.02	2978.33
6.82	46	6.82	62					19.04	2323.33	19.04	2691.67
6.83	52	6.83	52					19.06	2111.67	19.06	2583.33
6.84	53	6.84	60					19.08	2290	19.08	2521.67
6.85	49	6.85	64					19.1	2095	19.1	2330
6.86	46	6.86	63					19.12	2148.33	19.12	2386.67
6.87	59	6.87	62					19.14	2120	19.14	2273.33
6.88	59	6.88	54					19.16	2048.33	19.16	2218.33
6.89	57	6.89	56					19.18	1988.33	19.18	2211.67
6.9	49	6.9	53					19.2	2110	19.2	2145
6.91	49	6.91	66					19.22	2118.33	19.22	2063.33
6.92	55	6.92	65					19.24	2088.33	19.24	2170
6.93	43	6.93	56					19.26	2066.67	19.26	2181.67
6.94	42	6.94	57					19.28	2020	19.28	2131.67
6.95	45	6.95	61					19.3	2045	19.3	2060
6.96	50	6.96	56					19.32	2013.33	19.32	2076.67
6.97	58	6.97	52					19.34	2061.67	19.34	2146.67
6.98	58	6.98	55					19.36	2105	19.36	2140
6.99	62	6.99	58					19.38	2125	19.38	2245
7	58	7	50					19.4	2048.33	19.4	2246.67
7.01	54	7.01	58					19.42	1986.67	19.42	2191.67
7.02	55	7.02	78					19.44	2073.33	19.44	2251.67
7.03	70	7.03	67					19.46	2140	19.46	2348.33
7.04	64	7.04	56					19.48	2008.33	19.48	2356.67
7.05	59	7.05	66					19.5	2081.67	19.5	2475
7.06	56	7.06	69					19.52	2153.33	19.52	2485
7.07	57	7.07	61					19.54	2081.67	19.54	2806.67
7.08	65	7.08	51					19.56	2128.33	19.56	2701.67
7.09	53	7.09	59					19.58	2191.67	19.58	2700
7.1	56	7.1	54					19.6	2241.67	19.6	2771.67
7.11	60	7.11	53					19.62	2078.33	19.62	2746.67
7.12	52	7.12	54					19.64	2213.33	19.64	2556.67
7.13	54	7.13	65					19.66	2310	19.66	2503.33
7.14	44	7.14	63					19.68	2171.67	19.68	2468.33
7.15	46	7.15	52					19.7	2151.67	19.7	2490
7.16	40	7.16	53					19.72	2185	19.72	2528.33
7.17	43	7.17	56					19.74	2103.33	19.74	2411.67
7.18	49	7.18	58					19.76	2116.67	19.76	2450
7.19	50	7.19	47					19.78	2196.67	19.78	2421.67
7.2	47	7.2	55					19.8	2240	19.8	2458.33
7.21	54	7.21	51					19.82	2163.33	19.82	2593.33
7.22	50	7.22	59					19.84	2078.33	19.84	2503.33
7.23	43	7.23	53					19.86	2301.67	19.86	2418.33
7.24	37	7.24	48					19.88	2190	19.88	2408.33
7.25	48	7.25	56					19.9	2118.33	19.9	2465
7.26	47	7.26	51					19.92	2173.33	19.92	2436.67
7.27	43	7.27	50					19.94	2106.67	19.94	2308.33
7.28	50	7.28	54					19.96	2185	19.96	2308.33
7.29	47	7.29	61					19.98	2123.33	19.98	2323.33
7.3	44	7.3	58					20	2243.33	20	2370
7.31	51	7.31	48					20.02	2078.33	20.02	2256.67
7.32	45	7.32	50					20.04	2091.67	20.04	2313.33
7.33	45	7.33	50					20.06	2198.33	20.06	2313.33
7.34	42	7.34	41					20.08	2150	20.08	2245
7.35	42	7.35	54					20.1	2181.67	20.1	2290
7.36	44	7.36	49					20.12	1988.33	20.12	2390
7.37	44	7.37	46					20.14	2155	20.14	2296.67
7.38	38	7.38	48					20.16	2090	20.16	2376.67
7.39	37	7.39	57					20.18	2120	20.18	2480
7.4	45	7.4	51					20.2	2148.33	20.2	2585
7.41	37	7.41	50					20.22	2133.33	20.22	2486.67
7.42	38	7.42	50					20.24	2301.67	20.24	2505
7.43	48	7.43	55					20.26	2128.33	20.26	2618.33
7.44	43	7.44	51					20.28	2250	20.28	2815
7.45	35	7.45	50					20.3	2193.33	20.3	2878.33
7.46	30	7.46	50					20.32	2306.67	20.32	2871.67
7.47	34	7.47	41					20.34	2285	20.34	2855
7.48	39	7.48	46					20.36	2251.67	20.36	2760
7.49	41	7.49	49					20.38	2265	20.38	2715
7.5	49	7.5	51					20.4	2245	20.4	2646.67
7.51	48	7.51	41					20.42	2166.67	20.42	2575
7.52	43	7.52	52					20.44	2085	20.44	2490
7.53	37	7.53	57					20.46	2145	20.46	2623.33
7.54	39	7.54	52					20.48	2095	20.48	2361.67
7.55	45	7.55	49					20.5	2116.67	20.5	2316.67
7.56	44	7.56	51					20.52	2131.67	20.52	2405
7.57	42	7.57	56					20.54	2120	20.54	2408.33
7.58	32	7.58	53					20.56	2128.33	20.56	2505
7.59	34	7.59	45					20.58	2195	20.58	2520
7.6	30	7.6	38					20.6	2175	20.6	2526.67
7.61	38	7.61	39					20.62	2180	20.62	2653.33
7.62	36	7.62	44					20.64	2223.33	20.64	2815
7.63	32	7.63	40					20.66	2225	20.66	3088.33
7.64	40	7.64	54					20.68	2305	20.68	3203.33
7.65	33	7.65	53					20.7	2360	20.7	3798.33
7.66	31	7.66	37					20.72	2430	20.72	4568.33
7.67	34	7.67	59					20.74	2423.33	20.74	5671.67
7.68	34	7.68	52					20.76	2865	20.76	7046.67
7.69	29	7.69	51					20.78	3265	20.78	7698.33
7.7	38	7.7	44					20.8	3563.33	20.8	6788.33
7.71	34	7.71	38					20.82	3683.33	20.82	5721.67
7.72	30	7.72	48					20.84	3270	20.84	5168.33
7.73	35	7.73	50					20.86	3155	20.86	4085
7.74	39	7.74	42					20.88	2821.67	20.88	3415
7.75	33	7.75	34					20.9	2561.67	20.9	3203.33
7.76	37	7.76	41					20.92	2256.67	20.92	3003.33
7.77	46	7.77	41					20.94	2338.33	20.94	2875
7.78	40	7.78	38					20.96	2261.67	20.96	2750
7.79	39	7.79	49					20.98	2291.67	20.98	2606.67
7.8	36	7.8	44					21	2236.67	21	2501.67
7.81	40	7.81	41					21.02	2098.33	21.02	2445
7.82	46	7.82	46					21.04	2223.33	21.04	2350
7.83	39	7.83	43					21.06	2141.67	21.06	2275
7.84	36	7.84	43					21.08	2118.33	21.08	2198.33
7.85	35	7.85	41					21.1	2066.67	21.1	2266.67
7.86	37	7.86	41					21.12	2106.67	21.12	2291.67
7.87	35	7.87	46					21.14	2070	21.14	2223.33
7.88	36	7.88	42					21.16	1985	21.16	2261.67
7.89	33	7.89	43					21.18	1995	21.18	2236.67
7.9	34	7.9	49					21.2	1975	21.2	2235
7.91	29	7.91	46					21.22	2046.67	21.22	2173.33
7.92	36	7.92	35					21.24	2075	21.24	2223.33
7.93	39	7.93	37					21.26	2098.33	21.26	2291.67
7.94	45	7.94	36					21.28	2006.67	21.28	2270
7.95	42	7.95	46					21.3	2098.33	21.3	2173.33
7.96	35	7.96	46					21.32	2055	21.32	2265
7.97	35	7.97	49					21.34	2013.33	21.34	2350
7.98	35	7.98	45					21.36	2165	21.36	2288.33
7.99	37	7.99	45					21.38	2141.67	21.38	2251.67
8	26	8	39					21.4	2058.33	21.4	2193.33
8.01	39	8.01	34					21.42	2050	21.42	2300
8.02	38	8.02	44					21.44	2080	21.44	2255
8.03	38	8.03	43					21.46	2091.67	21.46	2190
8.04	34	8.04	39					21.48	2108.33	21.48	2208.33
8.05	40	8.05	39					21.5	2016.67	21.5	2240
8.06	31	8.06	49					21.52	1950	21.52	2150
8.07	38	8.07	41					21.54	2015	21.54	2283.33
8.08	34	8.08	43					21.56	2111.67	21.56	2255
8.09	34	8.09	35					21.58	2218.33	21.58	2315
8.1	34	8.1	43					21.6	2180	21.6	2190
8.11	32	8.11	44					21.62	2155	21.62	2400
8.12	28	8.12	35					21.64	2045	21.64	2256.67
8.13	28	8.13	32					21.66	2171.67	21.66	2238.33
8.14	37	8.14	29					21.68	2125	21.68	2280
8.15	35	8.15	36					21.7	2046.67	21.7	2223.33
8.16	31	8.16	43					21.72	2143.33	21.72	2240
8.17	29	8.17	49					21.74	2175	21.74	2370
8.18	30	8.18	39					21.76	2206.67	21.76	2303.33
8.19	30	8.19	41					21.78	2145	21.78	2326.67
8.2	33	8.2	37					21.8	2040	21.8	2360
8.21	34	8.21	37					21.82	2198.33	21.82	2445
8.22	35	8.22	32					21.84	2220	21.84	2500
8.23	33	8.23	35					21.86	2231.67	21.86	2603.33
8.24	37	8.24	37					21.88	2301.67	21.88	2603.33
8.25	37	8.25	40					21.9	2323.33	21.9	2710
8.26	35	8.26	36					21.92	2248.33	21.92	2710
8.27	25	8.27	32					21.94	2341.67	21.94	2795
8.28	26	8.28	37					21.96	2220	21.96	2860
8.29	30	8.29	41					21.98	2268.33	21.98	3023.33
8.3	35	8.3	37					22	2243.33	22	3173.33
8.31	38	8.31	43					22.02	2268.33	22.02	3373.33
8.32	36	8.32	42					22.04	2415	22.04	3453.33
8.33	30	8.33	40					22.06	2398.33	22.06	3713.33
8.34	33	8.34	46					22.08	2493.33	22.08	4095
8.35	28	8.35	53					22.1	2518.33	22.1	4473.33
8.36	36	8.36	31					22.12	2495	22.12	4863.33
8.37	26	8.37	37					22.14	2713.33	22.14	5571.67
8.38	33	8.38	35					22.16	2841.67	22.16	6170
8.39	29	8.39	38					22.18	3038.33	22.18	6666.67
8.4	32	8.4	29					22.2	3211.67	22.2	7075
8.41	29	8.41	39					22.22	3378.33	22.22	7443.33
8.42	26	8.42	40					22.24	3510	22.24	7780
8.43	30	8.43	36					22.26	3370	22.26	7575
8.44	33	8.44	31					22.28	3518.33	22.28	7463.33
8.45	39	8.45	38					22.3	3585	22.3	7700
8.46	40	8.46	42					22.32	3626.67	22.32	7838.33
8.47	36	8.47	38					22.34	3648.33	22.34	8116.67
8.48	30	8.48	44					22.36	3548.33	22.36	8125
8.49	32	8.49	47					22.38	3583.33	22.38	7890
8.5	38	8.5	45					22.4	3638.33	22.4	7906.67
8.51	35	8.51	39					22.42	3636.67	22.42	7261.67
8.52	27	8.52	32					22.44	3586.67	22.44	6993.33
8.53	29	8.53	37					22.46	3443.33	22.46	6411.67
8.54	35	8.54	37					22.48	3323.33	22.48	5895
8.55	34	8.55	34					22.5	3206.67	22.5	5613.33
8.56	37	8.56	33					22.52	3076.67	22.52	5583.33
8.57	30	8.57	41					22.54	2913.33	22.54	5605
8.58	31	8.58	34					22.56	3110	22.56	5490
8.59	27	8.59	34					22.58	3126.67	22.58	5775
8.6	30	8.6	29					22.6	2965	22.6	5821.67
8.61	35	8.61	32					22.62	3053.33	22.62	5951.67
8.62	28	8.62	30					22.64	3176.67	22.64	5805
8.63	23	8.63	32					22.66	3171.67	22.66	5693.33
8.64	34	8.64	33					22.68	3075	22.68	5203.33
8.65	33	8.65	39					22.7	3015	22.7	4813.33
8.66	26	8.66	34					22.72	2870	22.72	4440
8.67	28	8.67	33					22.74	2886.67	22.74	4171.67
8.68	36	8.68	39					22.76	2641.67	22.76	3721.67
8.69	30	8.69	36					22.78	2525	22.78	3405
8.7	31	8.7	33					22.8	2438.33	22.8	3206.67
8.71	30	8.71	37					22.82	2385	22.82	3121.67
8.72	30	8.72	42					22.84	2363.33	22.84	2973.33
8.73	26	8.73	31					22.86	2218.33	22.86	2838.33
8.74	23	8.74	32					22.88	2200	22.88	2780
8.75	28	8.75	38					22.9	2283.33	22.9	2748.33
8.76	35	8.76	36					22.92	2181.67	22.92	2631.67
8.77	26	8.77	30					22.94	2076.67	22.94	2603.33
8.78	27	8.78	32					22.96	2208.33	22.96	2461.67
8.79	27	8.79	40					22.98	2248.33	22.98	2606.67
8.8	32	8.8	35					23	2181.67	23	2471.67
8.81	27	8.81	39					23.02	2165	23.02	2555
8.82	29	8.82	35					23.04	2325	23.04	2543.33
8.83	29	8.83	32					23.06	2176.67	23.06	2688.33
8.84	24	8.84	26					23.08	2210	23.08	2620
8.85	34	8.85	29					23.1	2240	23.1	2690
8.86	34	8.86	41					23.12	2203.33	23.12	2650
8.87	33	8.87	36					23.14	2186.67	23.14	2600
8.88	30	8.88	33					23.16	2286.67	23.16	2421.67
8.89	34	8.89	35					23.18	2135	23.18	2683.33
8.9	22	8.9	38					23.2	2146.67	23.2	2418.33
8.91	21	8.91	34					23.22	2078.33	23.22	2368.33
8.92	24	8.92	30					23.24	2151.67	23.24	2235
8.93	23	8.93	40					23.26	2186.67	23.26	2336.67
8.94	24	8.94	30					23.28	2126.67	23.28	2240
8.95	22	8.95	37					23.3	2130	23.3	2260
8.96	30	8.96	36					23.32	2165	23.32	2393.33
8.97	25	8.97	30					23.34	2163.33	23.34	2596.67
8.98	21	8.98	39					23.36	2168.33	23.36	2503.33
8.99	23	8.99	41					23.38	2203.33	23.38	2398.33
9	21	9	36					23.4	2210	23.4	2436.67
9.01	18	9.01	30					23.42	2213.33	23.42	2590
9.02	26	9.02	31					23.44	2215	23.44	2626.67
9.03	30	9.03	39					23.46	2380	23.46	2590
9.04	27	9.04	36					23.48	2261.67	23.48	2608.33
9.05	23	9.05	36					23.5	2340	23.5	2641.67
9.06	27	9.06	40					23.52	2298.33	23.52	2881.67
9.07	24	9.07	28					23.54	2391.67	23.54	2895
9.08	29	9.08	32					23.56	2771.67	23.56	2745
9.09	19	9.09	35					23.58	2491.67	23.58	2826.67
9.1	26	9.1	29					23.6	2391.67	23.6	2693.33
9.11	27	9.11	25					23.62	2465	23.62	2486.67
9.12	27	9.12	32					23.64	2390	23.64	2610
9.13	25	9.13	36					23.66	2376.67	23.66	2503.33
9.14	22	9.14	28					23.68	2388.33	23.68	2471.67
9.15	20	9.15	23					23.7	2325	23.7	2466.67
9.16	25	9.16	28					23.72	2393.33	23.72	2330
9.17	22	9.17	24					23.74	2311.67	23.74	2296.67
9.18	26	9.18	20					23.76	2183.33	23.76	2393.33
9.19	25	9.19	38					23.78	2260	23.78	2270
9.2	25	9.2	27					23.8	2345	23.8	2246.67
9.21	25	9.21	31					23.82	2305	23.82	2375
9.22	20	9.22	31					23.84	2238.33	23.84	2338.33
9.23	16	9.23	25					23.86	2268.33	23.86	2498.33
9.24	12	9.24	26					23.88	2215	23.88	2488.33
9.25	23	9.25	28					23.9	2350	23.9	2481.67
9.26	21	9.26	33					23.92	2390	23.92	2750
9.27	19	9.27	32					23.94	2626.67	23.94	2638.33
9.28	27	9.28	30					23.96	2515	23.96	2701.67
9.29	27	9.29	30					23.98	2485	23.98	2621.67
9.3	23	9.3	30					24	2491.67	24	2378.33
9.31	20	9.31	27					24.02	2441.67	24.02	2328.33
9.32	28	9.32	36					24.04	2400	24.04	2216.67
9.33	27	9.33	41					24.06	2320	24.06	2183.33
9.34	22	9.34	28					24.08	2405	24.08	2255
9.35	27	9.35	30					24.1	2338.33	24.1	2305
9.36	27	9.36	43					24.12	2476.67	24.12	2133.33
9.37	35	9.37	41					24.14	2330	24.14	2183.33
9.38	35	9.38	35					24.16	2451.67	24.16	2293.33
9.39	32	9.39	39					24.18	2605	24.18	2146.67
9.4	31	9.4	39					24.2	2440	24.2	2436.67
9.41	30	9.41	31					24.22	2388.33	24.22	2278.33
9.42	27	9.42	37					24.24	2530	24.24	2326.67
9.43	32	9.43	36					24.26	2491.67	24.26	2365
9.44	39	9.44	49					24.28	2500	24.28	2295
9.45	31	9.45	45					24.3	2453.33	24.3	2203.33
9.46	36	9.46	37					24.32	2591.67	24.32	2280
9.47	29	9.47	29					24.34	2580	24.34	2201.67
9.48	30	9.48	35					24.36	2528.33	24.36	2250
9.49	28	9.49	35					24.38	2471.67	24.38	2145
9.5	35	9.5	30					24.4	2636.67	24.4	2268.33
9.51	23	9.51	29					24.42	2395	24.42	2238.33
9.52	27	9.52	23					24.44	2601.67	24.44	2265
9.53	25	9.53	27					24.46	2445	24.46	2230
9.54	28	9.54	27					24.48	2511.67	24.48	2293.33
9.55	26	9.55	29					24.5	2535	24.5	2280
9.56	26	9.56	25					24.52	2623.33	24.52	2150
9.57	29	9.57	31					24.54	2543.33	24.54	2213.33
9.58	21	9.58	28					24.56	2496.67	24.56	2138.33
9.59	23	9.59	24					24.58	2478.33	24.58	2196.67
9.6	27	9.6	29					24.6	2496.67	24.6	2196.67
9.61	20	9.61	28					24.62	2453.33	24.62	2128.33
9.62	22	9.62	28					24.64	2380	24.64	2093.33
9.63	27	9.63	25					24.66	2436.67	24.66	2116.67
9.64	25	9.64	26					24.68	2258.33	24.68	2073.33
9.65	17	9.65	29					24.7	2445	24.7	2046.67
9.66	17	9.66	22					24.72	2340	24.72	2046.67
9.67	25	9.67	25					24.74	2418.33	24.74	2166.67
9.68	22	9.68	27					24.76	2460	24.76	2085
9.69	17	9.69	22					24.78	2311.67	24.78	2198.33
9.7	14	9.7	17					24.8	2350	24.8	2148.33
9.71	19	9.71	27					24.82	2405	24.82	2121.67
9.72	20	9.72	27					24.84	2476.67	24.84	2448.33
9.73	15	9.73	28					24.86	2301.67	24.86	2610
9.74	16	9.74	29					24.88	2358.33	24.88	2465
9.75	22	9.75	26					24.9	2395	24.9	2636.67
9.76	25	9.76	22					24.92	2426.67	24.92	2846.67
9.77	31	9.77	23					24.94	2500	24.94	2873.33
9.78	20	9.78	25					24.96	2443.33	24.96	2915
9.79	22	9.79	22					24.98	2525	24.98	2745
9.8	21	9.8	19					25	2540	25	2801.67
9.81	17	9.81	27					25.02	2426.67	25.02	2660
9.82	18	9.82	22					25.04	2510	25.04	2683.33
9.83	21	9.83	25					25.06	2468.33	25.06	2453.33
9.84	19	9.84	24					25.08	2373.33	25.08	2365
9.85	17	9.85	28					25.1	2338.33	25.1	2423.33
9.86	20	9.86	22					25.12	2276.67	25.12	2245
9.87	19	9.87	21					25.14	2416.67	25.14	2356.67
9.88	21	9.88	24					25.16	2310	25.16	2326.67
9.89	20	9.89	20					25.18	2221.67	25.18	2338.33
9.9	22	9.9	21					25.2	2115	25.2	2448.33
9.91	18	9.91	19					25.22	2278.33	25.22	2341.67
9.92	15	9.92	17					25.24	2240	25.24	2333.33
9.93	20	9.93	17					25.26	2280	25.26	2333.33
9.94	20	9.94	16					25.28	2191.67	25.28	2413.33
9.95	18	9.95	21					25.3	2256.67	25.3	2263.33
9.96	15	9.96	22					25.32	2266.67	25.32	2283.33
9.97	18	9.97	29					25.34	2301.67	25.34	2350
9.98	27	9.98	23					25.36	2168.33	25.36	2326.67
9.99	18	9.99	20					25.38	2185	25.38	2235
10	19	10	16					25.4	2303.33	25.4	2256.67
10.01	16	10.01	17					25.42	2155	25.42	2373.33
10.02	17	10.02	26					25.44	2193.33	25.44	2320
10.03	24	10.03	28					25.46	2175	25.46	2500
10.04	19	10.04	23					25.48	2176.67	25.48	2528.33
10.05	19	10.05	25					25.5	2223.33	25.5	2851.67
10.06	14	10.06	28					25.52	2236.67	25.52	2930
10.07	11	10.07	27					25.54	2258.33	25.54	3096.67
10.08	19	10.08	22					25.56	2268.33	25.56	3160
10.09	19	10.09	16					25.58	2406.67	25.58	3361.67
10.1	18	10.1	13					25.6	2430	25.6	3363.33
10.11	20	10.11	20					25.62	2421.67	25.62	3486.67
10.12	17	10.12	22					25.64	2475	25.64	3198.33
10.13	13	10.13	15					25.66	2413.33	25.66	3401.67
10.14	12	10.14	13					25.68	2460	25.68	3266.67
10.15	10	10.15	19					25.7	2346.67	25.7	3031.67
10.16	18	10.16	25					25.72	2365	25.72	3115
10.17	16	10.17	20					25.74	2370	25.74	3080
10.18	12	10.18	22					25.76	2331.67	25.76	2990
10.19	18	10.19	25					25.78	2243.33	25.78	3101.67
10.2	24	10.2	17					25.8	2310	25.8	3286.67
10.21	14	10.21	18					25.82	2348.33	25.82	3358.33
10.22	13	10.22	20					25.84	2410	25.84	3776.67
10.23	15	10.23	22					25.86	2373.33	25.86	4096.67
10.24	15	10.24	23					25.88	2401.67	25.88	4761.67
10.25	15	10.25	18					25.9	2605	25.9	5426.67
10.26	15	10.26	17					25.92	2861.67	25.92	6261.67
10.27	10	10.27	22					25.94	3041.67	25.94	6410
10.28	7	10.28	22					25.96	3240	25.96	5678.33
10.29	16	10.29	26					25.98	3308.33	25.98	5278.33
10.3	17	10.3	22					26	3161.67	26	5080
10.31	17	10.31	25					26.02	2828.33	26.02	4438.33
10.32	15	10.32	21					26.04	2781.67	26.04	4010
10.33	13	10.33	18					26.06	2618.33	26.06	3695
10.34	19	10.34	18					26.08	2380	26.08	3460
10.35	15	10.35	20					26.1	2478.33	26.1	3333.33
10.36	12	10.36	26					26.12	2350	26.12	3528.33
10.37	17	10.37	18					26.14	2391.67	26.14	3491.67
10.38	16	10.38	17					26.16	2411.67	26.16	3806.67
10.39	13	10.39	18					26.18	2560	26.18	4163.33
10.4	13	10.4	19					26.2	2553.33	26.2	4250
10.41	11	10.41	19					26.22	2543.33	26.22	4055
10.42	13	10.42	22					26.24	2536.67	26.24	4275
10.43	12	10.43	25					26.26	2535	26.26	4018.33
10.44	16	10.44	25					26.28	2606.67	26.28	4146.67
10.45	15	10.45	23					26.3	2600	26.3	4078.33
10.46	16	10.46	25					26.32	2585	26.32	4126.67
10.47	18	10.47	28					26.34	2520	26.34	4166.67
10.48	10	10.48	27					26.36	2491.67	26.36	4211.67
10.49	14	10.49	24					26.38	2561.67	26.38	4585
10.5	17	10.5	23					26.4	2686.67	26.4	5098.33
10.51	16	10.51	25					26.42	2748.33	26.42	5656.67
10.52	12	10.52	17					26.44	2820	26.44	6853.33
10.53	16	10.53	20					26.46	3241.67	26.46	8340
10.54	12	10.54	21					26.48	3465	26.48	10740
10.55	19	10.55	23					26.5	3955	26.5	14403.3
10.56	16	10.56	21					26.52	4958.33	26.52	20168.3
10.57	8	10.57	25					26.54	6288.33	26.54	27138.3
10.58	13	10.58	18					26.56	8471.67	26.56	30083.3
10.59	23	10.59	17					26.58	10756.7	26.58	24576.7
10.6	17	10.6	15					26.6	10371.7	26.6	19756.7
10.61	13	10.61	16					26.62	8278.33	26.62	18733.3
10.62	19	10.62	22					26.64	7540	26.64	14930
10.63	18	10.63	22					26.66	6920	26.66	9798.33
10.64	12	10.64	20					26.68	5411.67	26.68	7310
10.65	11	10.65	17					26.7	3900	26.7	6276.67
10.66	16	10.66	15					26.72	3246.67	26.72	5668.33
10.67	9	10.67	15					26.74	3120	26.74	5358.33
10.68	5	10.68	16					26.76	3003.33	26.76	5105
10.69	7	10.69	19					26.78	2903.33	26.78	4750
10.7	15	10.7	22					26.8	2836.67	26.8	4611.67
10.71	15	10.71	24					26.82	2613.33	26.82	4036.67
10.72	21	10.72	18					26.84	2728.33	26.84	3908.33
10.73	19	10.73	15					26.86	2440	26.86	3401.67
10.74	13	10.74	17					26.88	2411.67	26.88	3333.33
10.75	13	10.75	17					26.9	2316.67	26.9	3036.67
10.76	12	10.76	15					26.92	2110	26.92	2910
10.77	12	10.77	22					26.94	2350	26.94	2818.33
10.78	10	10.78	17					26.96	2233.33	26.96	2786.67
10.79	22	10.79	17					26.98	2151.67	26.98	2768.33
10.8	14	10.8	19					27	2128.33	27	2753.33
10.81	15	10.81	17					27.02	2146.67	27.02	2696.67
10.82	14	10.82	17					27.04	2105	27.04	2643.33
10.83	14	10.83	17					27.06	2046.67	27.06	2570
10.84	14	10.84	18					27.08	2053.33	27.08	2550
10.85	12	10.85	18					27.1	2036.67	27.1	2585
10.86	12	10.86	19					27.12	2028.33	27.12	2613.33
10.87	20	10.87	15					27.14	2043.33	27.14	2658.33
10.88	15	10.88	21					27.16	2103.33	27.16	2680
10.89	13	10.89	18					27.18	1996.67	27.18	2431.67
10.9	12	10.9	19					27.2	2051.67	27.2	2435
10.91	14	10.91	11					27.22	2108.33	27.22	2491.67
10.92	14	10.92	13					27.24	1893.33	27.24	2481.67
10.93	19	10.93	12					27.26	1973.33	27.26	2583.33
10.94	11	10.94	13					27.28	1935	27.28	2430
10.95	13	10.95	19					27.3	2028.33	27.3	2403.33
10.96	9	10.96	13					27.32	1995	27.32	2475
10.97	9	10.97	13					27.34	2008.33	27.34	2608.33
10.98	11	10.98	9					27.36	2046.67	27.36	2616.67
10.99	13	10.99	13					27.38	2033.33	27.38	2705
11	12	11	15					27.4	2171.67	27.4	2606.67
11.01	13	11.01	13					27.42	2073.33	27.42	2508.33
11.02	14	11.02	16					27.44	2120	27.44	2661.67
11.03	13	11.03	19					27.46	2098.33	27.46	2728.33
11.04	8	11.04	18					27.48	2190	27.48	2585
11.05	14	11.05	19					27.5	2175	27.5	2706.67
11.06	11	11.06	19					27.52	2096.67	27.52	2905
11.07	17	11.07	21					27.54	2101.67	27.54	2953.33
11.08	11	11.08	18					27.56	2145	27.56	3095
11.09	13	11.09	13					27.58	2228.33	27.58	3190
11.1	9	11.1	13					27.6	2298.33	27.6	3475
11.11	13	11.11	21					27.62	2508.33	27.62	3553.33
11.12	15	11.12	16					27.64	2291.67	27.64	3246.67
11.13	17	11.13	13					27.66	2286.67	27.66	3293.33
11.14	12	11.14	15					27.68	2448.33	27.68	3325
11.15	13	11.15	14					27.7	3030	27.7	3296.67
11.16	14	11.16	12					27.72	2361.67	27.72	3158.33
11.17	12	11.17	17					27.74	2256.67	27.74	2881.67
11.18	13	11.18	19					27.76	2316.67	27.76	2688.33
11.19	11	11.19	18					27.78	2320	27.78	2748.33
11.2	10	11.2	23					27.8	2178.33	27.8	2865
11.21	18	11.21	17					27.82	2145	27.82	2935
11.22	14	11.22	19					27.84	2158.33	27.84	2873.33
11.23	12	11.23	18					27.86	2273.33	27.86	2990
11.24	9	11.24	11					27.88	2365	27.88	3108.33
11.25	7	11.25	13					27.9	2430	27.9	3145
11.26	13	11.26	12					27.92	2418.33	27.92	3790
11.27	13	11.27	11					27.94	2895	27.94	3763.33
11.28	11	11.28	17					27.96	2623.33	27.96	3668.33
11.29	11	11.29	14					27.98	2488.33	27.98	3723.33
11.3	13	11.3	11					28	2506.67	28	4085
11.31	10	11.31	11					28.02	2583.33	28.02	4060
11.32	7	11.32	15					28.04	2508.33	28.04	3940
11.33	10	11.33	18					28.06	2505	28.06	3795
11.34	12	11.34	16					28.08	2498.33	28.08	3606.67
11.35	10	11.35	8					28.1	2453.33	28.1	3535
11.36	10	11.36	11					28.12	2281.67	28.12	3296.67
11.37	8	11.37	11					28.14	2251.67	28.14	3021.67
11.38	9	11.38	7					28.16	2153.33	28.16	2896.67
11.39	11	11.39	10					28.18	2096.67	28.18	2670
11.4	14	11.4	16					28.2	2010	28.2	2696.67
11.41	10	11.41	10					28.22	2110	28.22	2608.33
11.42	11	11.42	11					28.24	2036.67	28.24	2421.67
11.43	9	11.43	12					28.26	1986.67	28.26	2533.33
11.44	7	11.44	8					28.28	2046.67	28.28	2508.33
11.45	11	11.45	11					28.3	2010	28.3	2433.33
11.46	7	11.46	17					28.32	2070	28.32	2533.33
11.47	13	11.47	17					28.34	2036.67	28.34	2511.67
11.48	11	11.48	14					28.36	2016.67	28.36	2633.33
11.49	8	11.49	12					28.38	1996.67	28.38	2720
11.5	9	11.5	15					28.4	2176.67	28.4	2793.33
11.51	14	11.51	11					28.42	2078.33	28.42	2843.33
11.52	13	11.52	12					28.44	2090	28.44	2980
11.53	10	11.53	12					28.46	2111.67	28.46	2670
11.54	10	11.54	10					28.48	2123.33	28.48	2715
11.55	8	11.55	12					28.5	2015	28.5	2735
11.56	7	11.56	18					28.52	1988.33	28.52	2630
11.57	5	11.57	13					28.54	2028.33	28.54	2660
11.58	8	11.58	15					28.56	1990	28.56	2476.67
11.59	5	11.59	13					28.58	1926.67	28.58	2410
11.6	6	11.6	11					28.6	1860	28.6	2403.33
11.61	6	11.61	11					28.62	1945	28.62	2298.33
11.62	10	11.62	14					28.64	1833.33	28.64	2120
11.63	8	11.63	12					28.66	1825	28.66	2216.67
11.64	12	11.64	13					28.68	1853.33	28.68	2283.33
11.65	12	11.65	11					28.7	1895	28.7	2200
11.66	5	11.66	9					28.72	1855	28.72	2253.33
11.67	5	11.67	9					28.74	1783.33	28.74	2210
11.68	8	11.68	7					28.76	1883.33	28.76	2218.33
11.69	8	11.69	12					28.78	1868.33	28.78	2235
11.7	6	11.7	11					28.8	1841.67	28.8	2208.33
11.71	8	11.71	12					28.82	1900	28.82	2318.33
11.72	7	11.72	12					28.84	1911.67	28.84	2321.67
11.73	7	11.73	13					28.86	1906.67	28.86	2383.33
11.74	6	11.74	14					28.88	1930	28.88	2386.67
11.75	6	11.75	9					28.9	1978.33	28.9	2438.33
11.76	8	11.76	7					28.92	2040	28.92	2583.33
11.77	8	11.77	11					28.94	1993.33	28.94	2530
11.78	13	11.78	16					28.96	1971.67	28.96	2541.67
11.79	7	11.79	11					28.98	1845	28.98	2468.33
11.8	3	11.8	14					29	1923.33	29	2435
11.81	4	11.81	12					29.02	1955	29.02	2363.33
11.82	6	11.82	13					29.04	1841.67	29.04	2196.67
11.83	10	11.83	12					29.06	1840	29.06	2095
11.84	7	11.84	13					29.08	1863.33	29.08	2116.67
11.85	8	11.85	9					29.1	1723.33	29.1	2056.67
11.86	7	11.86	10					29.12	1785	29.12	1913.33
11.87	4	11.87	8					29.14	1776.67	29.14	1953.33
11.88	4	11.88	14					29.16	1773.33	29.16	1886.67
11.89	9	11.89	10					29.18	1813.33	29.18	1888.33
11.9	6	11.9	13					29.2	1785	29.2	1870
11.91	13	11.91	12					29.22	1760	29.22	2025
11.92	12	11.92	10					29.24	1740	29.24	2058.33
11.93	6	11.93	10					29.26	1721.67	29.26	1951.67
11.94	5	11.94	10					29.28	1690	29.28	2001.67
11.95	3	11.95	9					29.3	1765	29.3	2018.33
11.96	9	11.96	11					29.32	1845	29.32	2000
11.97	8	11.97	14					29.34	1810	29.34	2050
11.98	8	11.98	10					29.36	1796.67	29.36	2190
11.99	6	11.99	12					29.38	1866.67	29.38	2113.33
12	5	12	12					29.4	1710	29.4	2230
12.01	11	12.01	14					29.42	1810	29.42	2310
12.02	7	12.02	8					29.44	1955	29.44	2355
12.03	4	12.03	7					29.46	1746.67	29.46	2385
12.04	6	12.04	8					29.48	1841.67	29.48	2465
12.05	5	12.05	10					29.5	1916.67	29.5	2450
12.06	6	12.06	6					29.52	1846.67	29.52	2468.33
12.07	10	12.07	7					29.54	1855	29.54	2766.67
12.08	8	12.08	7					29.56	1981.67	29.56	2878.33
12.09	8	12.09	5					29.58	1896.67	29.58	2821.67
12.1	7	12.1	10					29.6	1925	29.6	2886.67
12.11	5	12.11	10					29.62	2081.67	29.62	3115
12.12	5	12.12	10					29.64	2081.67	29.64	3146.67
12.13	7	12.13	8					29.66	2080	29.66	3186.67
12.14	8	12.14	6					29.68	2010	29.68	3333.33
12.15	6	12.15	7					29.7	2096.67	29.7	3398.33
12.16	8	12.16	11					29.72	2235	29.72	3625
12.17	9	12.17	13					29.74	2231.67	29.74	3595
12.18	8	12.18	5					29.76	2131.67	29.76	3846.67
12.19	7	12.19	9					29.78	2221.67	29.78	4125
12.2	8	12.2	11					29.8	2291.67	29.8	4163.33
12.21	6	12.21	8					29.82	2451.67	29.82	4493.33
12.22	4	12.22	10					29.84	2403.33	29.84	4390
12.23	6	12.23	9					29.86	2476.67	29.86	4598.33
12.24	7	12.24	12					29.88	2493.33	29.88	4656.67
12.25	5	12.25	8					29.9	2411.67	29.9	4568.33
12.26	6	12.26	9					29.92	2580	29.92	4541.67
12.27	9	12.27	8					29.94	2560	29.94	4245
12.28	5	12.28	9					29.96	2413.33	29.96	4160
12.29	7	12.29	11					29.98	2433.33	29.98	4036.67
12.3	8	12.3	7					30	2395	30	3710
12.31	7	12.31	5					30.02	2386.67	30.02	3656.67
12.32	5	12.32	7					30.04	2176.67	30.04	3493.33
12.33	3	12.33	7					30.06	2186.67	30.06	3380
12.34	4	12.34	8					30.08	2235	30.08	3041.67
12.35	7	12.35	8					30.1	2063.33	30.1	3045
12.36	7	12.36	6					30.12	2138.33	30.12	3023.33
12.37	5	12.37	7					30.14	2031.67	30.14	3016.67
12.38	8	12.38	8					30.16	2153.33	30.16	3003.33
12.39	6	12.39	6					30.18	2065	30.18	2856.67
12.4	4	12.4	8					30.2	2001.67	30.2	3033.33
12.41	4	12.41	3					30.22	1965	30.22	2906.67
12.42	4	12.42	8					30.24	2081.67	30.24	2880
12.43	8	12.43	8					30.26	2048.33	30.26	2846.67
12.44	9	12.44	13					30.28	1990	30.28	2771.67
12.45	7	12.45	11					30.3	1901.67	30.3	2748.33
12.46	5	12.46	7					30.32	1976.67	30.32	2535
12.47	3	12.47	8					30.34	1960	30.34	2605
12.48	6	12.48	6					30.36	1953.33	30.36	2541.67
12.49	5	12.49	11					30.38	1875	30.38	2298.33
12.5	3	12.5	6					30.4	1888.33	30.4	2241.67
12.51	1	12.51	3					30.42	1853.33	30.42	2306.67
12.52	3	12.52	5					30.44	1735	30.44	2268.33
12.53	2	12.53	5					30.46	1855	30.46	2353.33
12.54	3	12.54	10					30.48	1801.67	30.48	2560
12.55	3	12.55	8					30.5	1843.33	30.5	2895
12.56	6	12.56	7					30.52	1876.67	30.52	2860
12.57	6	12.57	5					30.54	1978.33	30.54	2595
12.58	4	12.58	8					30.56	1935	30.56	2320
12.59	7	12.59	10					30.58	1861.67	30.58	2265
12.6	7	12.6	6					30.6	1748.33	30.6	2410
12.61	3	12.61	8					30.62	1751.67	30.62	2141.67
12.62	3	12.62	12					30.64	1836.67	30.64	2118.33
12.63	4	12.63	8					30.66	1755	30.66	2165
12.64	4	12.64	7					30.68	1710	30.68	1908.33
12.65	4	12.65	9					30.7	1656.67	30.7	1900
12.66	4	12.66	5					30.72	1753.33	30.72	1995
12.67	5	12.67	5					30.74	1813.33	30.74	2051.67
12.68	5	12.68	6					30.76	1766.67	30.76	2008.33
12.69	6	12.69	7					30.78	1745	30.78	1883.33
12.7	6	12.7	7					30.8	1721.67	30.8	1933.33
12.71	3	12.71	5					30.82	1715	30.82	1896.67
12.72	1	12.72	7					30.84	1736.67	30.84	1921.67
12.73	8	12.73	9					30.86	1700	30.86	2021.67
12.74	5	12.74	7					30.88	1753.33	30.88	1955
12.75	3	12.75	9					30.9	1691.67	30.9	1991.67
12.76	2	12.76	6					30.92	1705	30.92	1960
12.77	4	12.77	6					30.94	1686.67	30.94	1985
12.78	6	12.78	10					30.96	1743.33	30.96	1920
12.79	5	12.79	11					30.98	1630	30.98	1895
12.8	5	12.8	7					31	1728.33	31	1858.33
12.81	5	12.81	7					31.02	1586.67	31.02	1871.67
12.82	3	12.82	6					31.04	1668.33	31.04	1881.67
12.83	4	12.83	8					31.06	1656.67	31.06	1785
12.84	4	12.84	8					31.08	1688.33	31.08	1638.33
12.85	2	12.85	10					31.1	1680	31.1	1695
12.86	6	12.86	5					31.12	1665	31.12	1613.33
12.87	7	12.87	6					31.14	1570	31.14	1590
12.88	5	12.88	5					31.16	1700	31.16	1613.33
12.89	5	12.89	7					31.18	1668.33	31.18	1663.33
12.9	3	12.9	5					31.2	1573.33	31.2	1656.67
12.91	5	12.91	6					31.22	1623.33	31.22	1648.33
12.92	4	12.92	4					31.24	1580	31.24	1658.33
12.93	4	12.93	7					31.26	1506.67	31.26	1665
12.94	7	12.94	5					31.28	1513.33	31.28	1671.67
12.95	5	12.95	5					31.3	1543.33	31.3	1675
12.96	6	12.96	6					31.32	1558.33	31.32	1596.67
12.97	5	12.97	3					31.34	1605	31.34	1561.67
12.98	2	12.98	7					31.36	1601.67	31.36	1546.67
12.99	4	12.99	4					31.38	1568.33	31.38	1521.67
13	6	13	8					31.4	1628.33	31.4	1576.67
13.01	4	13.01	5					31.42	1560	31.42	1531.67
13.02	2	13.02	6					31.44	1633.33	31.44	1573.33
13.03	5	13.03	7					31.46	1478.33	31.46	1465
13.04	4	13.04	7					31.48	1528.33	31.48	1550
13.05	3	13.05	4					31.5	1536.67	31.5	1513.33
13.06	5	13.06	4					31.52	1595	31.52	1600
13.07	2	13.07	4					31.54	1566.67	31.54	1578.33
13.08	2	13.08	2					31.56	1461.67	31.56	1631.67
13.09	3	13.09	2					31.58	1628.33	31.58	1598.33
13.1	4	13.1	7					31.6	1560	31.6	1720
13.11	2	13.11	6					31.62	1491.67	31.62	1733.33
13.12	5	13.12	4					31.64	1468.33	31.64	1623.33
13.13	6	13.13	4					31.66	1593.33	31.66	1776.67
13.14	2	13.14	3					31.68	1623.33	31.68	1845
13.15	3	13.15	5					31.7	1546.67	31.7	1866.67
13.16	4	13.16	6					31.72	1578.33	31.72	1886.67
13.17	4	13.17	4					31.74	1653.33	31.74	2070
13.18	4	13.18	6					31.76	1605	31.76	2301.67
13.19	1	13.19	3					31.78	1773.33	31.78	2283.33
13.2	3	13.2	3					31.8	1721.67	31.8	2485
13.21	2	13.21	4					31.82	1775	31.82	2735
13.22	3	13.22	6					31.84	1871.67	31.84	2836.67
13.23	3	13.23	4					31.86	1895	31.86	3075
13.24	5	13.24	8					31.88	1945	31.88	3208.33
13.25	5	13.25	4					31.9	1911.67	31.9	3221.67
13.26	2	13.26	4					31.92	2086.67	31.92	3013.33
13.27	3	13.27	4					31.94	2080	31.94	3088.33
13.28	3	13.28	3					31.96	2025	31.96	2933.33
13.29	5	13.29	2					31.98	1911.67	31.98	2875
13.3	4	13.3	6					32	1886.67	32	2635
13.31	4	13.31	5					32.02	1856.67	32.02	2460
13.32	2	13.32	3					32.04	1891.67	32.04	2350
13.33	5	13.33	5					32.06	1791.67	32.06	2231.67
13.34	4	13.34	4					32.08	1690	32.08	2028.33
13.35	1	13.35	3					32.1	1635	32.1	1903.33
13.36	3	13.36	4					32.12	1658.33	32.12	1875
13.37	5	13.37	6					32.14	1621.67	32.14	1820
13.38	3	13.38	6					32.16	1623.33	32.16	1816.67
13.39	5	13.39	4					32.18	1613.33	32.18	1771.67
13.4	5	13.4	1					32.2	1543.33	32.2	1728.33
13.41	3	13.41	6					32.22	1563.33	32.22	1748.33
13.42	2	13.42	5					32.24	1475	32.24	1783.33
13.43	3	13.43	4					32.26	1556.67	32.26	1776.67
13.44	3	13.44	6					32.28	1643.33	32.28	1726.67
13.45	2	13.45	4					32.3	1575	32.3	1848.33
13.46	2	13.46	5					32.32	1631.67	32.32	1821.67
13.47	1	13.47	3					32.34	1578.33	32.34	1705
13.48	1	13.48	6					32.36	1630	32.36	1861.67
13.49	0	13.49	4					32.38	1623.33	32.38	1860
13.5	3	13.5	7					32.4	1571.67	32.4	1811.67
13.51	4	13.51	6					32.42	1601.67	32.42	1880
13.52	5	13.52	2					32.44	1625	32.44	2020
13.53	4	13.53	2					32.46	1586.67	32.46	2046.67
13.54	3	13.54	3					32.48	1643.33	32.48	2026.67
13.55	2	13.55	3					32.5	1581.67	32.5	2176.67
13.56	2	13.56	4					32.52	1610	32.52	2153.33
13.57	7	13.57	3					32.54	1690	32.54	2261.67
13.58	4	13.58	4					32.56	1656.67	32.56	2185
13.59	1	13.59	3					32.58	1716.67	32.58	2313.33
13.6	1	13.6	3					32.6	1781.67	32.6	2340
13.61	3	13.61	3					32.62	1711.67	32.62	2320
13.62	1	13.62	2					32.64	1733.33	32.64	2226.67
13.63	2	13.63	4					32.66	1618.33	32.66	2105
13.64	2	13.64	3					32.68	1688.33	32.68	1945
13.65	1	13.65	3					32.7	1603.33	32.7	2068.33
13.66	1	13.66	5					32.72	1600	32.72	1990
13.67	2	13.67	1					32.74	1640	32.74	1938.33
13.68	3	13.68	3					32.76	1598.33	32.76	1775
13.69	1	13.69	3					32.78	1536.67	32.78	1735
13.7	1	13.7	2					32.8	1580	32.8	1661.67
13.71	2	13.71	5					32.82	1478.33	32.82	1608.33
13.72	2	13.72	4					32.84	1483.33	32.84	1643.33
13.73	1	13.73	3					32.86	1498.33	32.86	1563.33
13.74	0	13.74	5					32.88	1541.67	32.88	1548.33
13.75	0	13.75	4					32.9	1553.33	32.9	1476.67
13.76	0	13.76	1					32.92	1485	32.92	1433.33
13.77	0	13.77	5					32.94	1453.33	32.94	1516.67
13.78	2	13.78	4					32.96	1496.67	32.96	1480
13.79	4	13.79	5					32.98	1443.33	32.98	1456.67
13.8	2	13.8	3					33	1488.33	33	1365
13.81	1	13.81	3					33.02	1480	33.02	1573.33
13.82	2	13.82	5					33.04	1486.67	33.04	1575
13.83	4	13.83	2					33.06	1535	33.06	1448.33
13.84	3	13.84	3					33.08	1495	33.08	1461.67
13.85	1	13.85	1					33.1	1431.67	33.1	1541.67
13.86	3	13.86	1					33.12	1491.67	33.12	1450
13.87	1	13.87	4					33.14	1435	33.14	1445
13.88	1	13.88	5					33.16	1495	33.16	1495
13.89	3	13.89	3					33.18	1536.67	33.18	1528.33
13.9	4	13.9	2					33.2	1466.67	33.2	1648.33
13.91	1	13.91	3					33.22	1548.33	33.22	1675
13.92	2	13.92	4					33.24	1566.67	33.24	1865
13.93	2	13.93	5					33.26	1548.33	33.26	1838.33
13.94	0	13.94	4					33.28	1496.67	33.28	1740
13.95	3	13.95	4					33.3	1558.33	33.3	1701.67
13.96	3	13.96	6					33.32	1505	33.32	1810
13.97	2	13.97	5					33.34	1458.33	33.34	1731.67
13.98	2	13.98	6					33.36	1530	33.36	1758.33
13.99	1	13.99	2					33.38	1538.33	33.38	1703.33
14	1	14	1					33.4	1455	33.4	1791.67
14.01	1	14.01	2					33.42	1543.33	33.42	1575
14.02	0	14.02	3					33.44	1520	33.44	1718.33
14.03	0	14.03	4					33.46	1505	33.46	1636.67
14.04	1	14.04	2					33.48	1575	33.48	1648.33
14.05	2	14.05	1					33.5	1601.67	33.5	1551.67
14.06	2	14.06	0					33.52	1506.67	33.52	1566.67
14.07	1	14.07	2					33.54	1548.33	33.54	1591.67
14.08	2	14.08	2					33.56	1486.67	33.56	1570
14.09	1	14.09	1					33.58	1418.33	33.58	1560
14.1	0	14.1	3					33.6	1443.33	33.6	1501.67
14.11	1	14.11	5					33.62	1455	33.62	1505
14.12	2	14.12	3					33.64	1535	33.64	1396.67
14.13	3	14.13	3					33.66	1423.33	33.66	1458.33
14.14	1	14.14	1					33.68	1385	33.68	1418.33
14.15	1	14.15	2					33.7	1406.67	33.7	1368.33
14.16	0	14.16	0					33.72	1535	33.72	1393.33
14.17	1	14.17	1					33.74	1440	33.74	1303.33
14.18	1	14.18	2					33.76	1425	33.76	1320
14.19	0	14.19	6					33.78	1473.33	33.78	1336.67
14.2	0	14.2	3					33.8	1476.67	33.8	1471.67
14.21	0	14.21	8					33.82	1425	33.82	1270
14.22	0	14.22	5					33.84	1428.33	33.84	1336.67
14.23	2	14.23	5					33.86	1368.33	33.86	1255
14.24	0	14.24	3					33.88	1390	33.88	1313.33
14.25	1	14.25	0					33.9	1291.67	33.9	1368.33
14.26	1	14.26	3					33.92	1351.67	33.92	1263.33
14.27	0	14.27	1					33.94	1376.67	33.94	1368.33
14.28	2	14.28	1					33.96	1331.67	33.96	1335
14.29	0	14.29	2					33.98	1338.33	33.98	1491.67
14.3	0	14.3	3					34	1473.33	34	1423.33
14.31	0	14.31	3					34.02	1436.67	34.02	1430
14.32	0	14.32	1					34.04	1441.67	34.04	1421.67
14.33	0	14.33	2					34.06	1400	34.06	1381.67
14.34	2	14.34	3					34.08	1398.33	34.08	1346.67
14.35	1	14.35	1					34.1	1440	34.1	1401.67
14.36	0	14.36	3					34.12	1370	34.12	1450
14.37	0	14.37	4					34.14	1440	34.14	1388.33
14.38	2	14.38	1					34.16	1420	34.16	1420
14.39	0	14.39	2					34.18	1455	34.18	1415
14.4	1	14.4	1					34.2	1356.67	34.2	1461.67
14.41	1	14.41	2					34.22	1471.67	34.22	1458.33
14.42	0	14.42	1					34.24	1476.67	34.24	1528.33
14.43	0	14.43	1					34.26	1526.67	34.26	1488.33
14.44	0	14.44	3					34.28	1438.33	34.28	1468.33
14.45	0	14.45	1					34.3	1416.67	34.3	1591.67
14.46	0	14.46	0					34.32	1396.67	34.32	1490
14.47	0	14.47	2					34.34	1355	34.34	1518.33
14.48	0	14.48	0					34.36	1443.33	34.36	1476.67
14.49	0	14.49	2					34.38	1436.67	34.38	1516.67
14.5	0	14.5	0					34.4	1590	34.4	1546.67
14.51	0	14.51	1					34.42	1475	34.42	1518.33
14.52	0	14.52	1					34.44	1418.33	34.44	1503.33
14.53	0	14.53	1					34.46	1463.33	34.46	1711.67
14.54	0	14.54	3					34.48	1358.33	34.48	1621.67
14.55	0	14.55	1					34.5	1438.33	34.5	1635
14.56	1	14.56	2					34.52	1523.33	34.52	1578.33
14.57	0	14.57	2					34.54	1525	34.54	1705
14.58	1	14.58	0					34.56	1521.67	34.56	1590
14.59	0	14.59	0					34.58	1555	34.58	1693.33
14.6	0	14.6	0					34.6	1470	34.6	1695
14.61	0	14.61	0					34.62	1456.67	34.62	1755
14.62	0	14.62	3					34.64	1475	34.64	1753.33
14.63	0	14.63	2					34.66	1463.33	34.66	1770
14.64	0	14.64	1					34.68	1551.67	34.68	1838.33
14.65	0	14.65	0					34.7	1540	34.7	1886.67
14.66	0	14.66	1					34.72	1551.67	34.72	1821.67
14.67	0	14.67	2					34.74	1531.67	34.74	1833.33
14.68	0	14.68	1					34.76	1478.33	34.76	1890
14.69	0	14.69	2					34.78	1546.67	34.78	1886.67
14.7	0	14.7	0					34.8	1605	34.8	1913.33
14.71	0	14.71	2					34.82	1540	34.82	1923.33
14.72	0	14.72	1					34.84	1436.67	34.84	1843.33
14.73	0	14.73	1					34.86	1555	34.86	1861.67
14.74	0	14.74	0					34.88	1650	34.88	1943.33
14.75	0	14.75	2					34.9	1561.67	34.9	1970
14.76	0	14.76	1					34.92	1538.33	34.92	1888.33
14.77	0	14.77	0					34.94	1646.67	34.94	1975
14.78	0	14.78	1					34.96	1631.67	34.96	1971.67
14.79	0	14.79	0					34.98	1520	34.98	1906.67
14.8	0	14.8	0					35	1600	35	1800
14.81	0	14.81	1					35.02	1615	35.02	1978.33
14.82	0	14.82	0					35.04	1650	35.04	2011.67
14.83	0	14.83	1					35.06	1591.67	35.06	1850
14.84	0	14.84	0					35.08	1553.33	35.08	1900
14.85	0	14.85	0					35.1	1640	35.1	1938.33
14.86	0	14.86	0					35.12	1555	35.12	1976.67
14.87	0	14.87	1					35.14	1493.33	35.14	2033.33
14.88	0	14.88	1					35.16	1538.33	35.16	1948.33
14.89	0	14.89	1					35.18	1448.33	35.18	1881.67
14.9	0	14.9	0					35.2	1575	35.2	1870
14.91	0	14.91	0					35.22	1655	35.22	1981.67
14.92	0	14.92	0					35.24	1605	35.24	1938.33
14.93	0	14.93	0					35.26	1538.33	35.26	1893.33
14.94	0	14.94	0					35.28	1630	35.28	1976.67
14.95	0	14.95	0					35.3	1600	35.3	1930
14.96	0	14.96	0					35.32	1508.33	35.32	1921.67
14.97	0	14.97	0					35.34	1546.67	35.34	1835
14.98	0	14.98	0					35.36	1535	35.36	1881.67
14.99	0	14.99	0					35.38	1543.33	35.38	1911.67
15	0	15	0					35.4	1553.33	35.4	1898.33
15.01	0	15.01	0					35.42	1581.67	35.42	1888.33
15.02	0	15.02	0					35.44	1488.33	35.44	1736.67
15.03	0	15.03	0					35.46	1615	35.46	1900
15.04	0	15.04	0					35.48	1523.33	35.48	1840
15.05	0	15.05	0					35.5	1596.67	35.5	1900
15.06	0	15.06	0					35.52	1498.33	35.52	1775
15.07	0	15.07	0					35.54	1481.67	35.54	1831.67
15.08	0	15.08	1					35.56	1530	35.56	1745
15.09	0	15.09	0					35.58	1498.33	35.58	1671.67
15.1	0	15.1	0					35.6	1463.33	35.6	1810
15.11	0	15.11	0					35.62	1435	35.62	1808.33
15.12	0	15.12	0					35.64	1473.33	35.64	1603.33
15.13	0	15.13	0					35.66	1386.67	35.66	1578.33
15.14	0	15.14	0					35.68	1498.33	35.68	1710
15.15	0	15.15	0					35.7	1446.67	35.7	1588.33
15.16	0	15.16	0					35.72	1503.33	35.72	1686.67
15.17	0	15.17	0					35.74	1466.67	35.74	1625
15.18	0	15.18	0					35.76	1523.33	35.76	1633.33
15.19	0	15.19	0					35.78	1398.33	35.78	1681.67
15.2	0	15.2	0					35.8	1503.33	35.8	1706.67
15.21	0	15.21	0					35.82	1466.67	35.82	1750
15.22	0	15.22	0					35.84	1556.67	35.84	1596.67
15.23	0	15.23	0					35.86	1535	35.86	1608.33
15.24	0	15.24	0					35.88	1465	35.88	1628.33
15.25	0	15.25	0					35.9	1458.33	35.9	1626.67
15.26	0	15.26	0					35.92	1490	35.92	1601.67
15.27	0	15.27	0					35.94	1498.33	35.94	1583.33
15.28	0	15.28	0					35.96	1506.67	35.96	1645
15.29	0	15.29	0					35.98	1406.67	35.98	1600
15.3	0	15.3	0					36	1521.67	36	1585
15.31	0	15.31	0					36.02	1556.67	36.02	1580
15.32	0	15.32	1					36.04	1491.67	36.04	1511.67
15.33	0	15.33	0					36.06	1490	36.06	1540
15.34	0	15.34	0					36.08	1470	36.08	1621.67
15.35	0	15.35	0					36.1	1496.67	36.1	1656.67
15.36	0	15.36	0					36.12	1570	36.12	1610
15.37	0	15.37	0					36.14	1528.33	36.14	1506.67
15.38	0	15.38	0					36.16	1540	36.16	1568.33
15.39	0	15.39	0					36.18	1580	36.18	1541.67
15.4	0	15.4	0					36.2	1610	36.2	1568.33
15.41	0	15.41	0					36.22	1616.67	36.22	1570
15.42	0	15.42	0					36.24	1658.33	36.24	1556.67
15.43	0	15.43	0					36.26	1616.67	36.26	1600
15.44	0	15.44	0					36.28	1596.67	36.28	1695
15.45	0	15.45	0					36.3	1733.33	36.3	1846.67
15.46	0	15.46	0					36.32	1675	36.32	1875
15.47	0	15.47	0					36.34	1775	36.34	1836.67
15.48	0	15.48	0					36.36	1760	36.36	2065
15.49	0	15.49	0					36.38	1908.33	36.38	2086.67
15.5	0	15.5	0					36.4	1968.33	36.4	2458.33
15.51	0	15.51	0					36.42	2003.33	36.42	2870
15.52	0	15.52	0					36.44	2128.33	36.44	3230
15.53	0	15.53	0					36.46	2280	36.46	3266.67
15.54	0	15.54	0					36.48	2406.67	36.48	3286.67
15.55	0	15.55	0					36.5	2450	36.5	2655
15.56	0	15.56	1					36.52	2401.67	36.52	2775
15.57	0	15.57	0					36.54	2253.33	36.54	2713.33
15.58	0	15.58	0					36.56	2215	36.56	2501.67
15.59	0	15.59	0					36.58	2273.33	36.58	2331.67
15.6	0	15.6	1					36.6	2295	36.6	2101.67
15.61	0	15.61	0					36.62	2353.33	36.62	2120
15.62	0	15.62	0					36.64	2220	36.64	1915
15.63	0	15.63	0					36.66	2141.67	36.66	1990
15.64	0	15.64	0					36.68	2141.67	36.68	1841.67
15.65	0	15.65	0					36.7	2100	36.7	1846.67
15.66	0	15.66	0					36.72	2085	36.72	1816.67
15.67	1	15.67	0					36.74	2128.33	36.74	1848.33
15.68	0	15.68	0					36.76	1990	36.76	1763.33
15.69	0	15.69	0					36.78	2028.33	36.78	1863.33
15.7	0	15.7	0					36.8	2041.67	36.8	1806.67
15.71	0	15.71	0					36.82	1976.67	36.82	1890
15.72	0	15.72	0					36.84	2058.33	36.84	1861.67
15.73	0	15.73	0					36.86	2005	36.86	1870
15.74	0	15.74	0					36.88	1978.33	36.88	1971.67
15.75	0	15.75	0					36.9	1958.33	36.9	2031.67
15.76	0	15.76	0					36.92	2066.67	36.92	2030
15.77	0	15.77	0					36.94	2035	36.94	1986.67
15.78	0	15.78	0					36.96	2113.33	36.96	1943.33
15.79	0	15.79	0					36.98	2073.33	36.98	1883.33
15.8	0	15.8	0					37	2026.67	37	1943.33
15.81	0	15.81	0					37.02	1985	37.02	2003.33
15.82	0	15.82	0					37.04	1973.33	37.04	2013.33
15.83	0	15.83	0					37.06	1905	37.06	1986.67
15.84	0	15.84	0					37.08	1901.67	37.08	1868.33
15.85	0	15.85	0					37.1	1956.67	37.1	1891.67
15.86	0	15.86	0					37.12	1921.67	37.12	1820
15.87	0	15.87	0					37.14	1930	37.14	1728.33
15.88	0	15.88	0					37.16	1965	37.16	1783.33
15.89	0	15.89	0					37.18	1906.67	37.18	1595
15.9	0	15.9	1					37.2	1870	37.2	1673.33
15.91	0	15.91	0					37.22	1816.67	37.22	1603.33
15.92	0	15.92	0					37.24	1878.33	37.24	1556.67
15.93	0	15.93	0					37.26	1716.67	37.26	1490
15.94	0	15.94	0					37.28	1691.67	37.28	1513.33
15.95	0	15.95	0					37.3	1823.33	37.3	1551.67
15.96	1	15.96	0					37.32	1775	37.32	1511.67
15.97	0	15.97	0					37.34	1773.33	37.34	1413.33
15.98	0	15.98	0					37.36	1683.33	37.36	1550
15.99	0	15.99	0					37.38	1751.67	37.38	1543.33
16	0	16	0					37.4	1710	37.4	1453.33
16.01	0	16.01	0					37.42	1671.67	37.42	1475
16.02	0	16.02	0					37.44	1758.33	37.44	1468.33
16.03	0	16.03	0					37.46	1643.33	37.46	1555
16.04	0	16.04	0					37.48	1731.67	37.48	1521.67
16.05	0	16.05	0					37.5	1726.67	37.5	1590
16.06	0	16.06	0					37.52	1713.33	37.52	1530
16.07	0	16.07	0					37.54	1706.67	37.54	1543.33
16.08	0	16.08	0					37.56	1703.33	37.56	1486.67
16.09	0	16.09	0					37.58	1655	37.58	1536.67
16.1	0	16.1	0					37.6	1660	37.6	1586.67
16.11	0	16.11	0					37.62	1671.67	37.62	1478.33
16.12	0	16.12	0					37.64	1745	37.64	1373.33
16.13	0	16.13	0					37.66	1678.33	37.66	1493.33
16.14	0	16.14	0					37.68	1616.67	37.68	1406.67
16.15	0	16.15	0					37.7	1610	37.7	1405
16.16	0	16.16	0					37.72	1581.67	37.72	1390
16.17	0	16.17	0					37.74	1593.33	37.74	1448.33
16.18	0	16.18	0					37.76	1585	37.76	1398.33
16.19	0	16.19	0					37.78	1643.33	37.78	1301.67
16.2	0	16.2	0					37.8	1591.67	37.8	1341.67
16.21	0	16.21	0					37.82	1595	37.82	1360
16.22	0	16.22	0					37.84	1573.33	37.84	1408.33
16.23	0	16.23	0					37.86	1551.67	37.86	1285
16.24	0	16.24	0					37.88	1641.67	37.88	1435
16.25	0	16.25	0					37.9	1606.67	37.9	1346.67
16.26	0	16.26	0					37.92	1505	37.92	1376.67
16.27	0	16.27	0					37.94	1553.33	37.94	1473.33
16.28	0	16.28	0					37.96	1585	37.96	1388.33
16.29	0	16.29	0					37.98	1640	37.98	1345
16.3	0	16.3	0					38	1661.67	38	1321.67
16.31	0	16.31	0					38.02	1631.67	38.02	1483.33
16.32	0	16.32	0					38.04	1676.67	38.04	1433.33
16.33	0	16.33	0					38.06	1578.33	38.06	1498.33
16.34	0	16.34	0					38.08	1601.67	38.08	1511.67
16.35	0	16.35	0					38.1	1518.33	38.1	1533.33
16.36	0	16.36	0					38.12	1586.67	38.12	1455
16.37	0	16.37	0					38.14	1618.33	38.14	1561.67
16.38	0	16.38	0					38.16	1568.33	38.16	1471.67
16.39	0	16.39	0					38.18	1680	38.18	1490
16.4	0	16.4	0					38.2	1626.67	38.2	1446.67
16.41	0	16.41	0					38.22	1598.33	38.22	1423.33
16.42	0	16.42	0					38.24	1591.67	38.24	1498.33
16.43	0	16.43	0					38.26	1625	38.26	1376.67
16.44	0	16.44	0					38.28	1545	38.28	1490
16.45	0	16.45	0					38.3	1600	38.3	1413.33
16.46	0	16.46	0					38.32	1586.67	38.32	1443.33
16.47	0	16.47	0					38.34	1523.33	38.34	1375
16.48	0	16.48	0					38.36	1588.33	38.36	1438.33
16.49	0	16.49	0					38.38	1616.67	38.38	1305
16.5	0	16.5	0					38.4	1536.67	38.4	1371.67
16.51	0	16.51	0					38.42	1530	38.42	1350
16.52	0	16.52	0					38.44	1605	38.44	1335
16.53	0	16.53	0					38.46	1555	38.46	1315
16.54	0	16.54	0					38.48	1530	38.48	1313.33
16.55	0	16.55	0					38.5	1598.33	38.5	1416.67
16.56	0	16.56	0					38.52	1548.33	38.52	1336.67
16.57	0	16.57	0					38.54	1480	38.54	1263.33
16.58	0	16.58	0					38.56	1476.67	38.56	1366.67
16.59	0	16.59	0					38.58	1446.67	38.58	1393.33
16.6	0	16.6	0					38.6	1513.33	38.6	1325
16.61	0	16.61	0					38.62	1595	38.62	1265
16.62	0	16.62	0					38.64	1411.67	38.64	1310
16.63	0	16.63	0					38.66	1573.33	38.66	1333.33
16.64	0	16.64	0					38.68	1475	38.68	1241.67
16.65	0	16.65	0					38.7	1545	38.7	1331.67
16.66	0	16.66	0					38.72	1395	38.72	1295
16.67	0	16.67	0					38.74	1538.33	38.74	1315
16.68	0	16.68	0					38.76	1418.33	38.76	1341.67
16.69	0	16.69	0					38.78	1443.33	38.78	1240
16.7	0	16.7	0					38.8	1561.67	38.8	1273.33
16.71	0	16.71	0					38.82	1503.33	38.82	1243.33
16.72	0	16.72	0					38.84	1483.33	38.84	1295
16.73	0	16.73	0					38.86	1471.67	38.86	1330
16.74	0	16.74	0					38.88	1516.67	38.88	1153.33
16.75	0	16.75	0					38.9	1513.33	38.9	1243.33
16.76	0	16.76	0					38.92	1411.67	38.92	1215
16.77	0	16.77	0					38.94	1470	38.94	1153.33
16.78	0	16.78	0					38.96	1401.67	38.96	1200
16.79	0	16.79	0					38.98	1425	38.98	1198.33
16.8	0	16.8	0					39	1531.67	39	1251.67
16.81	0	16.81	0					39.02	1441.67	39.02	1195
16.82	0	16.82	0					39.04	1485	39.04	1311.67
16.83	0	16.83	0					39.06	1466.67	39.06	1201.67
16.84	0	16.84	0					39.08	1588.33	39.08	1215
16.85	0	16.85	0					39.1	1483.33	39.1	1193.33
16.86	0	16.86	0					39.12	1363.33	39.12	1241.67
16.87	0	16.87	0					39.14	1436.67	39.14	1258.33
16.88	0	16.88	0					39.16	1460	39.16	1296.67
16.89	0	16.89	0					39.18	1445	39.18	1276.67
16.9	0	16.9	0					39.2	1550	39.2	1315
16.91	0	16.91	0					39.22	1485	39.22	1418.33
16.92	0	16.92	0					39.24	1481.67	39.24	1455
16.93	0	16.93	0					39.26	1480	39.26	1528.33
16.94	0	16.94	0					39.28	1468.33	39.28	1533.33
16.95	0	16.95	0					39.3	1546.67	39.3	1680
16.96	0	16.96	0					39.32	1665	39.32	1803.33
16.97	0	16.97	0					39.34	1610	39.34	2273.33
16.98	0	16.98	0					39.36	1658.33	39.36	2560
16.99	0	16.99	0					39.38	1825	39.38	2761.67
17	0	17	0					39.4	1950	39.4	2648.33
17.01	0	17.01	0					39.42	2096.67	39.42	2168.33
17.02	0	17.02	0					39.44	1930	39.44	2015
17.03	0	17.03	0					39.46	1823.33	39.46	2103.33
17.04	0	17.04	0					39.48	1835	39.48	2183.33
17.05	0	17.05	0					39.5	1755	39.5	1990
17.06	0	17.06	0					39.52	1845	39.52	1780
17.07	0	17.07	0					39.54	1690	39.54	1506.67
17.08	0	17.08	0					39.56	1696.67	39.56	1586.67
17.09	0	17.09	0					39.58	1526.67	39.58	1435
17.1	0	17.1	0					39.6	1478.33	39.6	1385
17.11	0	17.11	0					39.62	1565	39.62	1311.67
17.12	0	17.12	0					39.64	1428.33	39.64	1360
17.13	0	17.13	0					39.66	1421.67	39.66	1290
17.14	0	17.14	0					39.68	1538.33	39.68	1325
17.15	0	17.15	0					39.7	1488.33	39.7	1341.67
17.16	0	17.16	0					39.72	1421.67	39.72	1355
17.17	0	17.17	0					39.74	1561.67	39.74	1340
17.18	0	17.18	0					39.76	1486.67	39.76	1236.67
17.19	0	17.19	0					39.78	1531.67	39.78	1356.67
17.2	0	17.2	0					39.8	1568.33	39.8	1335
17.21	0	17.21	0					39.82	1435	39.82	1175
17.22	0	17.22	0					39.84	1465	39.84	1320
17.23	0	17.23	0					39.86	1361.67	39.86	1311.67
17.24	0	17.24	0					39.88	1423.33	39.88	1303.33
17.25	0	17.25	0					39.9	1416.67	39.9	1188.33
17.26	0	17.26	0					39.92	1456.67	39.92	1188.33
17.27	0	17.27	0					39.94	1536.67	39.94	1245
17.28	0	17.28	0					39.96	1446.67	39.96	1208.33
17.29	0	17.29	0					39.98	1468.33	39.98	1246.67
17.3	0	17.3	0					40	1460	40	1231.67
17.31	0	17.31	0					40.02	1383.33	40.02	1336.67
17.32	0	17.32	0					40.04	1476.67	40.04	1233.33
17.33	0	17.33	0					40.06	1430	40.06	1386.67
17.34	0	17.34	0					40.08	1413.33	40.08	1331.67
17.35	0	17.35	0					40.1	1388.33	40.1	1481.67
17.36	0	17.36	1					40.12	1488.33	40.12	1438.33
17.37	0	17.37	0					40.14	1435	40.14	1580
17.38	0	17.38	0					40.16	1473.33	40.16	1628.33
17.39	0	17.39	0					40.18	1615	40.18	1696.67
17.4	0	17.4	0					40.2	1580	40.2	1881.67
17.41	0	17.41	0					40.22	1666.67	40.22	1883.33
17.42	0	17.42	0					40.24	1668.33	40.24	1586.67
17.43	0	17.43	0					40.26	1560	40.26	1381.67
17.44	0	17.44	0					40.28	1556.67	40.28	1543.33
17.45	0	17.45	0					40.3	1635	40.3	1658.33
17.46	0	17.46	0					40.32	1548.33	40.32	1480
17.47	0	17.47	0					40.34	1508.33	40.34	1488.33
17.48	0	17.48	0					40.36	1505	40.36	1261.67
17.49	0	17.49	0					40.38	1476.67	40.38	1256.67
17.5	0	17.5	0					40.4	1440	40.4	1243.33
17.51	0	17.51	0					40.42	1410	40.42	1296.67
17.52	0	17.52	0					40.44	1361.67	40.44	1310
17.53	0	17.53	0					40.46	1326.67	40.46	1370
17.54	0	17.54	0					40.48	1471.67	40.48	1336.67
17.55	0	17.55	0					40.5	1375	40.5	1350
17.56	0	17.56	0					40.52	1430	40.52	1331.67
17.57	0	17.57	1					40.54	1451.67	40.54	1285
17.58	0	17.58	0					40.56	1425	40.56	1230
17.59	0	17.59	0					40.58	1431.67	40.58	1163.33
17.6	0	17.6	0					40.6	1411.67	40.6	1198.33
17.61	0	17.61	0					40.62	1398.33	40.62	1160
17.62	0	17.62	0					40.64	1513.33	40.64	1205
17.63	0	17.63	0					40.66	1408.33	40.66	1230
17.64	0	17.64	0					40.68	1460	40.68	1208.33
17.65	0	17.65	0					40.7	1460	40.7	1223.33
17.66	0	17.66	0					40.72	1385	40.72	1295
17.67	0	17.67	0					40.74	1490	40.74	1143.33
17.68	0	17.68	0					40.76	1353.33	40.76	1208.33
17.69	0	17.69	0					40.78	1376.67	40.78	1281.67
17.7	0	17.7	0					40.8	1390	40.8	1156.67
17.71	0	17.71	0					40.82	1450	40.82	1240
17.72	0	17.72	0					40.84	1391.67	40.84	1260
17.73	0	17.73	0					40.86	1440	40.86	1251.67
17.74	1	17.74	0					40.88	1361.67	40.88	1240
17.75	0	17.75	0					40.9	1363.33	40.9	1238.33
17.76	0	17.76	0					40.92	1325	40.92	1236.67
17.77	0	17.77	0					40.94	1381.67	40.94	1201.67
17.78	0	17.78	0					40.96	1298.33	40.96	1301.67
17.79	0	17.79	0					40.98	1323.33	40.98	1255
17.8	0	17.8	0					41	1371.67	41	1216.67
17.81	0	17.81	0					41.02	1436.67	41.02	1225
17.82	0	17.82	0					41.04	1368.33	41.04	1295
17.83	0	17.83	0					41.06	1415	41.06	1286.67
17.84	0	17.84	0					41.08	1356.67	41.08	1265
17.85	0	17.85	0					41.1	1341.67	41.1	1218.33
17.86	0	17.86	0					41.12	1368.33	41.12	1290
17.87	0	17.87	0					41.14	1370	41.14	1266.67
17.88	0	17.88	0					41.16	1313.33	41.16	1260
17.89	0	17.89	0					41.18	1486.67	41.18	1278.33
17.9	0	17.9	0					41.2	1335	41.2	1216.67
17.91	0	17.91	0					41.22	1366.67	41.22	1223.33
17.92	0	17.92	0					41.24	1378.33	41.24	1188.33
17.93	0	17.93	0					41.26	1351.67	41.26	1238.33
17.94	0	17.94	0					41.28	1350	41.28	1165
17.95	0	17.95	0					41.3	1326.67	41.3	1211.67
17.96	0	17.96	0					41.32	1315	41.32	1188.33
17.97	0	17.97	0					41.34	1396.67	41.34	1160
17.98	0	17.98	0					41.36	1371.67	41.36	1260
17.99	0	17.99	0					41.38	1290	41.38	1221.67
18	0	18	0					41.4	1376.67	41.4	1200
18.01	0	18.01	0					41.42	1423.33	41.42	1280
18.02	0	18.02	0					41.44	1453.33	41.44	1270
18.03	0	18.03	0					41.46	1385	41.46	1240
18.04	0	18.04	0					41.48	1366.67	41.48	1241.67
18.05	0	18.05	0					41.5	1336.67	41.5	1245
18.06	0	18.06	0					41.52	1470	41.52	1251.67
18.07	0	18.07	0					41.54	1375	41.54	1358.33
18.08	0	18.08	0					41.56	1345	41.56	1320
18.09	0	18.09	0					41.58	1401.67	41.58	1388.33
18.1	0	18.1	0					41.6	1383.33	41.6	1263.33
18.11	0	18.11	0					41.62	1306.67	41.62	1290
18.12	0	18.12	0					41.64	1355	41.64	1330
18.13	0	18.13	0					41.66	1355	41.66	1366.67
18.14	0	18.14	0					41.68	1400	41.68	1258.33
18.15	0	18.15	0					41.7	1400	41.7	1281.67
18.16	0	18.16	0					41.72	1370	41.72	1225
18.17	0	18.17	0					41.74	1361.67	41.74	1200
18.18	0	18.18	0					41.76	1405	41.76	1235
18.19	0	18.19	0					41.78	1338.33	41.78	1225
18.2	0	18.2	0					41.8	1363.33	41.8	1240
18.21	0	18.21	0					41.82	1268.33	41.82	1245
18.22	0	18.22	0					41.84	1393.33	41.84	1206.67
18.23	0	18.23	0					41.86	1355	41.86	1160
18.24	0	18.24	0					41.88	1375	41.88	1155
18.25	0	18.25	0					41.9	1276.67	41.9	1220
18.26	0	18.26	0					41.92	1401.67	41.92	1263.33
18.27	0	18.27	0					41.94	1300	41.94	1235
18.28	0	18.28	0					41.96	1308.33	41.96	1155
18.29	0	18.29	0					41.98	1311.67	41.98	1193.33
18.3	0	18.3	0					42	1318.33	42	1241.67
18.31	0	18.31	0					42.02	1308.33	42.02	1213.33
18.32	0	18.32	0					42.04	1316.67	42.04	1298.33
18.33	0	18.33	0					42.06	1335	42.06	1373.33
18.34	0	18.34	0					42.08	1388.33	42.08	1403.33
18.35	0	18.35	0					42.1	1410	42.1	1311.67
18.36	0	18.36	0					42.12	1348.33	42.12	1381.67
18.37	0	18.37	0					42.14	1305	42.14	1366.67
18.38	0	18.38	0					42.16	1426.67	42.16	1448.33
18.39	0	18.39	0					42.18	1388.33	42.18	1411.67
18.4	0	18.4	0					42.2	1391.67	42.2	1465
18.41	0	18.41	0					42.22	1321.67	42.22	1430
18.42	0	18.42	0					42.24	1391.67	42.24	1548.33
18.43	0	18.43	0					42.26	1348.33	42.26	1618.33
18.44	0	18.44	0					42.28	1431.67	42.28	1650
18.45	0	18.45	0					42.3	1528.33	42.3	1836.67
18.46	1	18.46	0					42.32	1551.67	42.32	2073.33
18.47	0	18.47	0					42.34	1390	42.34	2235
18.48	0	18.48	0					42.36	1641.67	42.36	2335
18.49	0	18.49	0					42.38	1671.67	42.38	2270
18.5	0	18.5	0					42.4	1693.33	42.4	2055
18.51	0	18.51	0					42.42	1608.33	42.42	1911.67
18.52	0	18.52	0					42.44	1568.33	42.44	1891.67
18.53	0	18.53	0					42.46	1508.33	42.46	1846.67
18.54	0	18.54	0					42.48	1528.33	42.48	1848.33
18.55	0	18.55	0					42.5	1570	42.5	1661.67
18.56	0	18.56	0					42.52	1436.67	42.52	1586.67
18.57	0	18.57	0					42.54	1385	42.54	1423.33
18.58	0	18.58	0					42.56	1395	42.56	1473.33
18.59	0	18.59	0					42.58	1306.67	42.58	1378.33
18.6	0	18.6	0					42.6	1333.33	42.6	1431.67
18.61	0	18.61	0					42.62	1298.33	42.62	1391.67
18.62	0	18.62	0					42.64	1373.33	42.64	1370
18.63	0	18.63	0					42.66	1348.33	42.66	1318.33
18.64	0	18.64	0					42.68	1393.33	42.68	1220
18.65	0	18.65	0					42.7	1400	42.7	1251.67
18.66	0	18.66	0					42.72	1311.67	42.72	1291.67
18.67	0	18.67	0					42.74	1340	42.74	1348.33
18.68	0	18.68	0					42.76	1363.33	42.76	1230
18.69	0	18.69	0					42.78	1231.67	42.78	1265
18.7	0	18.7	0					42.8	1291.67	42.8	1285
18.71	0	18.71	0					42.82	1331.67	42.82	1215
18.72	0	18.72	0					42.84	1348.33	42.84	1230
18.73	0	18.73	0					42.86	1320	42.86	1190
18.74	0	18.74	0					42.88	1313.33	42.88	1158.33
18.75	0	18.75	0					42.9	1251.67	42.9	1288.33
18.76	0	18.76	0					42.92	1348.33	42.92	1248.33
18.77	0	18.77	0					42.94	1248.33	42.94	1198.33
18.78	0	18.78	0					42.96	1311.67	42.96	1141.67
18.79	0	18.79	0					42.98	1271.67	42.98	1228.33
18.8	0	18.8	0					43	1258.33	43	1253.33
18.81	0	18.81	0					43.02	1223.33	43.02	1176.67
18.82	0	18.82	0					43.04	1330	43.04	1193.33
18.83	0	18.83	0					43.06	1273.33	43.06	1180
18.84	0	18.84	0					43.08	1310	43.08	1178.33
18.85	0	18.85	0					43.1	1283.33	43.1	1210
18.86	0	18.86	0					43.12	1366.67	43.12	1203.33
18.87	0	18.87	0					43.14	1321.67	43.14	1178.33
18.88	0	18.88	0					43.16	1283.33	43.16	1171.67
18.89	0	18.89	0					43.18	1316.67	43.18	1261.67
18.9	0	18.9	0					43.2	1245	43.2	1323.33
18.91	0	18.91	0					43.22	1251.67	43.22	1236.67
18.92	0	18.92	0					43.24	1301.67	43.24	1236.67
18.93	0	18.93	0					43.26	1371.67	43.26	1318.33
18.94	0	18.94	0					43.28	1280	43.28	1236.67
18.95	0	18.95	0					43.3	1323.33	43.3	1281.67
18.96	0	18.96	0					43.32	1241.67	43.32	1236.67
18.97	0	18.97	0					43.34	1410	43.34	1253.33
18.98	0	18.98	0					43.36	1255	43.36	1220
18.99	0	18.99	0					43.38	1280	43.38	1268.33
19	0	19	0					43.4	1290	43.4	1313.33
19.01	0	19.01	0					43.42	1300	43.42	1341.67
19.02	0	19.02	0					43.44	1170	43.44	1295
19.03	0	19.03	0					43.46	1283.33	43.46	1238.33
19.04	0	19.04	0					43.48	1275	43.48	1351.67
19.05	0	19.05	0					43.5	1296.67	43.5	1238.33
19.06	0	19.06	0					43.52	1278.33	43.52	1196.67
19.07	0	19.07	0					43.54	1215	43.54	1228.33
19.08	0	19.08	0					43.56	1330	43.56	1166.67
19.09	0	19.09	0					43.58	1231.67	43.58	1186.67
19.1	0	19.1	0					43.6	1265	43.6	1105
19.11	0	19.11	0					43.62	1295	43.62	1160
19.12	0	19.12	0					43.64	1265	43.64	1150
19.13	0	19.13	0					43.66	1286.67	43.66	1150
19.14	0	19.14	0					43.68	1193.33	43.68	1088.33
19.15	1	19.15	0					43.7	1191.67	43.7	1080
19.16	0	19.16	0					43.72	1255	43.72	1065
19.17	0	19.17	0					43.74	1206.67	43.74	1145
19.18	0	19.18	0					43.76	1160	43.76	1046.67
19.19	0	19.19	0					43.78	1280	43.78	1125
19.2	0	19.2	0					43.8	1246.67	43.8	1123.33
19.21	0	19.21	0					43.82	1245	43.82	1126.67
19.22	0	19.22	0					43.84	1168.33	43.84	1088.33
19.23	0	19.23	0					43.86	1268.33	43.86	1101.67
19.24	0	19.24	0					43.88	1210	43.88	1138.33
19.25	0	19.25	0					43.9	1235	43.9	1148.33
19.26	0	19.26	0					43.92	1191.67	43.92	1095
19.27	0	19.27	0					43.94	1215	43.94	1125
19.28	0	19.28	0					43.96	1163.33	43.96	1126.67
19.29	0	19.29	0					43.98	1163.33	43.98	1048.33
19.3	0	19.3	0					44	1253.33	44	1155
19.31	0	19.31	0					44.02	1225	44.02	1141.67
19.32	0	19.32	0					44.04	1120	44.04	1095
19.33	0	19.33	0					44.06	1125	44.06	1101.67
19.34	0	19.34	0					44.08	1223.33	44.08	1118.33
19.35	0	19.35	0					44.1	1141.67	44.1	1113.33
19.36	0	19.36	0					44.12	1205	44.12	1090
19.37	0	19.37	0					44.14	1213.33	44.14	1083.33
19.38	0	19.38	0					44.16	1203.33	44.16	1043.33
19.39	0	19.39	0					44.18	1250	44.18	1075
19.4	0	19.4	0					44.2	1168.33	44.2	1013.33
19.41	0	19.41	0					44.22	1165	44.22	1085
19.42	0	19.42	0					44.24	1201.67	44.24	1043.33
19.43	0	19.43	0					44.26	1168.33	44.26	1051.67
19.44	0	19.44	0					44.28	1173.33	44.28	1028.33
19.45	0	19.45	0					44.3	1228.33	44.3	1038.33
19.46	0	19.46	0					44.32	1208.33	44.32	1035
19.47	0	19.47	0					44.34	1135	44.34	1070
19.48	0	19.48	0					44.36	1161.67	44.36	1006.67
19.49	0	19.49	0					44.38	1236.67	44.38	1068.33
19.5	0	19.5	0					44.4	1198.33	44.4	1113.33
19.51	0	19.51	0					44.42	1170	44.42	1046.67
19.52	0	19.52	0					44.44	1211.67	44.44	1103.33
19.53	0	19.53	0					44.46	1243.33	44.46	1133.33
19.54	0	19.54	0					44.48	1133.33	44.48	1125
19.55	0	19.55	0					44.5	1178.33	44.5	1058.33
19.56	0	19.56	0					44.52	1238.33	44.52	1031.67
19.57	0	19.57	0					44.54	1236.67	44.54	1120
19.58	0	19.58	0					44.56	1208.33	44.56	1123.33
19.59	0	19.59	0					44.58	1273.33	44.58	1150
19.6	0	19.6	0					44.6	1146.67	44.6	1085
19.61	0	19.61	0					44.62	1206.67	44.62	1150
19.62	0	19.62	0					44.64	1221.67	44.64	1246.67
19.63	0	19.63	0					44.66	1265	44.66	1281.67
19.64	0	19.64	0					44.68	1225	44.68	1273.33
19.65	0	19.65	0					44.7	1200	44.7	1180
19.66	0	19.66	0					44.72	1273.33	44.72	1198.33
19.67	0	19.67	0					44.74	1236.67	44.74	1256.67
19.68	0	19.68	0					44.76	1301.67	44.76	1308.33
19.69	0	19.69	0					44.78	1266.67	44.78	1318.33
19.7	0	19.7	0					44.8	1238.33	44.8	1330
19.71	0	19.71	0					44.82	1283.33	44.82	1285
19.72	0	19.72	0					44.84	1238.33	44.84	1360
19.73	0	19.73	0					44.86	1263.33	44.86	1338.33
19.74	0	19.74	0					44.88	1265	44.88	1236.67
19.75	0	19.75	0					44.9	1280	44.9	1175
19.76	0	19.76	0					44.92	1221.67	44.92	1260
[truncated: 2,254 more rows]
